# Supplementary material for: Energy-Conserving Enzyme Systems Active During Syntrophic Acetate Oxidation in the Thermophilic Bacterium Thermacetogenium phaeum
Source: Front Microbiol. 2019 Nov 29;10:2785. doi: 10.3389/fmicb.2019.02785 (PMC6895022; doi:10.3389/fmicb.2019.02785)
Supplement: TABLE S1 — Total Proteomics analysis of cells of Thermacetogenium phaeum grown with formate (Formiat), hydrogen/CO2 (H2CO2), or acetate (Acetat). Shown are the results of mass spectrometry analysis using the Proteome Discoverer software (Thermo Fisher). Identified proteins are presented along with the accession numbers of their genes as well as the MASCOT-scores and the area values of the Proteome Discoverer software (Thermo Fisher). Area values were used for semi-quantitatively presenting the abundances of the identified proteins. The data for cells grown with acetate are the same as used in (Keller et al., 2019). [file Table_1.xlsx]

## Sheet: raw data formate and H2_CO2
Accession	Description	ΣCoverage	Σ# Proteins	Σ# Unique Peptides	Σ# Peptides	Σ# PSMs	Formiat: Area	H2CO2: Area	Score Formiat	Coverage Formiat	# Peptides Formiat	# PSM Formiat	Score H2CO2	Coverage H2CO2	# Peptides H2CO2	# PSM H2CO2	# AAs	MW [kDa]	calc. pI
2522002594	Tph_c02400 Protein of unknown function (DUF1659) [Thermacetogenium phaeum DSM 12270 : CP003732]	90.67	1	5	5	34	1.51259e+08	1.45372e+07	1070.02	90.67	5	28	253.91	54.67	2	6	75	7.82413	4.89404
2522002743	Tph_c03890 hypothetical protein [Thermacetogenium phaeum DSM 12270 : CP003732]	90.22	1	7	7	51	1.33154e+08	5.75586e+07	1007.72	90.22	7	33	488.21	90.22	7	18	92	10.3063	4.41162
2522004575	Tph_c22330 4-aminobutyrate aminotransferase [Thermacetogenium phaeum DSM 12270 : CP003732]	86.54	1	32	32	493	1.61305e+09	1.23038e+09	8978.5	86.54	32	278	6968.23	74.71	27	215	431	47.6196	6.45557
2522004920	Tph_c25870 tuf2 translation elongation factor 1A (EF-1A/EF-Tu) [Thermacetogenium phaeum DSM 12270 : CP003732]	85.5	1	31	32	987	1.37558e+09	1.02403e+09	17829.8	84.25	30	579	11812.8	82.75	29	408	400	44.1536	5.40186
2522003920	Tph_c15740 4Fe-4S dicluster domain-containing protein [Thermacetogenium phaeum DSM 12270 : CP003732]	84.48	1	2	2	9	8.99859e+07	17779946	206.95	84.48	2	5	157.05	84.48	2	4	58	6.32369	4.05615
2522002755	Tph_c04010 groS chaperonin GroES [Thermacetogenium phaeum DSM 12270 : CP003732]	84.04	1	9	9	176	1.17808e+09	1.11348e+09	2652.45	84.04	9	83	2805.91	69.15	7	93	94	10.3125	5.26221
2522002754	Tph_c04000 groL chaperonin GroEL [Thermacetogenium phaeum DSM 12270 : CP003732]	83.92	1	49	51	1874	1.47874e+09	1.37913e+09	33696.3	83.36	48	887	37752.2	82.81	50	987	541	58.4229	5.16064
2522002885	Tph_c05320 fructose 1,6-bisphosphate aldolase/phosphatase [Thermacetogenium phaeum DSM 12270 : CP003732]	83.84	1	25	25	270	3.43751e+08	3.22778e+08	4873.29	81.64	22	142	4323.8	66.03	21	128	365	40.5256	6.11279
2522002593	Tph_c02390 Protein of unknown function (DUF2922) [Thermacetogenium phaeum DSM 12270 : CP003732]	83.33	1	4	4	38	2.68953e+08	2.15988e+07	1644.41	83.33	4	35	154.42	66.67	3	3	72	7.73695	4.65283
2522002556	Tph_c02020 Copper amine oxidase N-terminal domain-containing protein [Thermacetogenium phaeum DSM 12270 : CP003732]	82.71	1	61	61	5159	1.42712e+10	2.16256e+10	86186.9	76.29	51	1974	134257	82.71	60	3185	717	75.5856	5.42725
2522003978	Tph_c16320 folD2 methylenetetrahydrofolate dehydrogenase (NADP+) / methenyltetrahydrofolate cyclohydrolase [Thermacetogenium phaeum DSM 12270 : CP003732]	81.66	1	17	17	208	1.0609e+09	7.70053e+08	4216.39	81.66	17	115	3655.26	69.2	15	93	289	30.8763	6.55127
2522002424	Tph_c00700 rpsF SSU ribosomal protein S6P [Thermacetogenium phaeum DSM 12270 : CP003732]	81.25	1	5	5	43	1.99285e+08	5.87665e+07	1151.84	81.25	5	25	857.44	45.83	3	18	96	11.1629	5.50342
2522003591	Tph_c12430 cobT2 nicotinate-nucleotide-dimethylbenzimidazole phosphoribosyltransferase [Thermacetogenium phaeum DSM 12270 : CP003732]	79.49	1	21	21	160	2.04967e+08	1.15445e+08	3871.39	79.49	21	104	2020.28	68.66	16	56	351	36.6842	5.90967
2522005223	Tph_c28900 korA2 2-oxoglutarate ferredoxin oxidoreductase subunit alpha [Thermacetogenium phaeum DSM 12270 : CP003732]	79.35	1	21	21	230	3.79261e+08	1.84214e+08	5171.53	77.45	20	138	3433.34	67.66	18	92	368	40.8139	5.24951
2522003186	Tph_c08370 groL chaperonin GroEL [Thermacetogenium phaeum DSM 12270 : CP003732]	78.13	1	38	40	567	4.44721e+08	4.2428e+08	11458.8	78.13	40	313	9191.45	66.73	36	254	535	57.0262	5.0083
2522003862	Tph_c15160 acsC CO-methylating acetyl-CoA synthase corrinoid iron-sulfur protein large subunit precursor [Thermacetogenium phaeum DSM 12270 : CP003732]	77.65	1	33	33	622	1.04242e+09	1.13008e+09	11827.8	77.65	33	322	10886.3	67.95	30	300	443	47.643	5.38916
2522005011	Tph_c26780 fhs2 Formate-tetrahydrofolate ligase [Thermacetogenium phaeum DSM 12270 : CP003732]	77.47	1	24	34	348	6.25012e+08	5.7091e+08	5489.76	75.94	33	187	4512.2	56.31	25	161	586	64.2249	6.62451
2522003357	Tph_c10080 pta phosphate acetyltransferase [Thermacetogenium phaeum DSM 12270 : CP003732]	77.39	1	21	22	297	5.35305e+08	7.07209e+08	4726.82	76.23	21	153	4208.98	77.39	21	144	345	37.3956	7.23975
2522004115	Tph_c17700 NADPH-dependent 2,4-dienoyl-CoA reductase, sulfur reductase [Thermacetogenium phaeum DSM 12270 : CP003732]	77.29	1	56	56	1058	8.98144e+08	5.61958e+08	22196.8	77.29	56	590	17751.7	77.05	54	468	828	90.2026	8.35303
2522004164	Tph_c18190 Predicted RNA-binding protein [Thermacetogenium phaeum DSM 12270 : CP003732]	76.56	1	7	7	71	2.55728e+08	3.68662e+08	730.92	67.19	6	35	791.74	76.56	7	36	64	7.5369	4.84326
2522003618	Tph_c12700 ftsZ1 cell division protein FtsZ [Thermacetogenium phaeum DSM 12270 : CP003732]	75.58	1	22	22	190	2.30626e+08	1.18073e+08	5242.06	75.58	22	136	2069	56.1	13	54	344	36.104	4.80518
2522004793	Tph_c24600 L-cysteine desulfidase [Thermacetogenium phaeum DSM 12270 : CP003732]	75.4	1	32	32	1630	1.92073e+09	3.88617e+09	25354.7	73.12	29	718	32173.7	67.43	31	912	439	46.2788	5.26221
2522003170	Tph_c08210 Fe-S-cluster-containing hydrogenase component 2 [Thermacetogenium phaeum DSM 12270 : CP003732]	75	1	12	12	246	3.98487e+08	1.23603e+09	3408.54	65.63	10	88	6231.03	75	12	158	160	17.3855	8.27979
2522004877	Tph_c25440 argF ornithine carbamoyltransferase [Thermacetogenium phaeum DSM 12270 : CP003732]	74.92	1	18	18	93	2.54366e+08	1.04665e+08	2245.08	74.92	18	70	728.26	38.41	8	23	315	34.6588	5.36377
2522004604	Tph_c22620 tpn32 D-methionine transport system substrate-binding protein [Thermacetogenium phaeum DSM 12270 : CP003732]	74.82	1	17	17	377	6.09286e+08	1.06855e+09	3701.37	65.33	14	134	5809.79	74.82	17	243	274	30.3285	4.95752
2522003848	Tph_c15020 hisC histidinol phosphate aminotransferase apoenzyme [Thermacetogenium phaeum DSM 12270 : CP003732]	74.46	1	25	25	211	1.99038e+08	163760686	3298.7	74.46	23	105	3238.25	70.11	23	106	368	41.7721	5.84619
2522003171	Tph_c08220 aor3 aldehyde:ferredoxin oxidoreductase [Thermacetogenium phaeum DSM 12270 : CP003732]	73.71	1	45	45	1112	1.14511e+09	2.51545e+09	17337.7	73.04	42	483	24081.7	72.55	44	629	601	64.8454	5.16064
2522004958	Tph_c26250 fdhA4 formate dehydrogenase major subunit [Thermacetogenium phaeum DSM 12270 : CP003732]	73.68	1	8	8	77	2.32289e+07	1.36625e+08	653.4	39.1	5	20	1983.8	73.68	8	57	133	14.6494	6.3667
2522003245	Tph_c08960 gatC aspartyl/glutamyl-tRNA(Asn/Gln) amidotransferase subunit C [Thermacetogenium phaeum DSM 12270 : CP003732]	73.4	1	5	5	38	2.75142e+07	3.37703e+07	467.35	73.4	5	24	269.24	72.34	4	14	94	11.0518	5.2749
2522004329	Tph_c19860 ilvH acetolactate synthase, small subunit [Thermacetogenium phaeum DSM 12270 : CP003732]	73.05	1	12	12	75	7.41655e+07	4.76436e+07	1495.74	73.05	11	53	560.44	54.49	9	22	167	18.8592	6.81494
2522003729	Tph_c13820 NitT/TauT family transport system substrate-binding protein [Thermacetogenium phaeum DSM 12270 : CP003732]	72.56	1	21	21	606	1.54529e+09	2.05336e+09	7874.04	71.34	20	232	10954	60.67	19	374	328	36.0321	5.08447
2522002399	Tph_c00450 braC amino acid/amide ABC transporter substrate-binding protein, HAAT family [Thermacetogenium phaeum DSM 12270 : CP003732]	72.5	1	22	22	606	1.60942e+09	2.61778e+09	11369.7	69.75	20	264	14178.2	72.5	22	342	400	43.3614	5.45264
2522005222	Tph_c28890 vorA2 2-oxoglutarate ferredoxin oxidoreductase subunit beta [Thermacetogenium phaeum DSM 12270 : CP003732]	72.29	1	9	9	116	3.39812e+08	1.63825e+08	3296.75	68.27	8	66	2500	72.29	9	50	249	27.1414	7.78174
2522002404	Tph_c00500 acuB acetoin utilization protein AcuB [Thermacetogenium phaeum DSM 12270 : CP003732]	71.76	1	13	13	124	6.84418e+07	6.52888e+07	1521.97	71.76	12	57	1953.69	71.76	13	67	216	23.9419	6.02393
2522003510	Tph_c11620 spoVS2 stage V sporulation protein S [Thermacetogenium phaeum DSM 12270 : CP003732]	70.93	1	4	4	44	1.56095e+08	5.88368e+07	953.38	70.93	4	26	826.02	68.6	3	18	86	8.75177	6.56592
2522005221	Tph_c28880 oorC 2-oxoglutarate ferredoxin oxidoreductase subunit gamma [Thermacetogenium phaeum DSM 12270 : CP003732]	70.53	1	9	9	181	4.94909e+08	2.31938e+08	3763.11	62.11	7	97	3047.16	70.53	9	84	190	20.4378	6.354
2522004552	Tph_c22100 glnH amino acid ABC transporter substrate-binding protein, PAAT family [Thermacetogenium phaeum DSM 12270 : CP003732]	70.5	1	17	17	544	1.18592e+09	1.98492e+09	6973.06	67.27	15	177	14975.3	70.5	17	367	278	30.2666	4.86865
2522004328	Tph_c19850 ilvC ketol-acid reductoisomerase [Thermacetogenium phaeum DSM 12270 : CP003732]	70.18	1	18	18	240	6.01298e+08	5.22587e+08	4661.76	70.18	18	138	3758.32	65.66	17	102	332	36.94	5.49072
2522004680	Tph_c23380 ngr Rubrerythrin [Thermacetogenium phaeum DSM 12270 : CP003732]	69.94	1	25	25	453	8.61069e+08	5.63898e+08	8803.29	69.94	25	268	5786.57	52.45	19	185	326	35.8457	5.32568
2522004890	Tph_c25570 rpoA DNA-directed RNA polymerase subunit alpha [Thermacetogenium phaeum DSM 12270 : CP003732]	69.94	1	20	20	127	1.36509e+08	1.21767e+08	1921.72	69.94	20	77	1350.92	57.59	17	50	316	35.2683	4.75439
2522002726	Tph_c03720 clpB ATP-dependent Clp protease ATP-binding subunit ClpC [Thermacetogenium phaeum DSM 12270 : CP003732]	69.76	1	53	53	459	4.34401e+08	2.68767e+08	8005.1	63.78	46	224	7466.03	61.95	47	235	820	91.6688	6.45557
2522002987	Tph_c06360 hydrogenase large subunit [Thermacetogenium phaeum DSM 12270 : CP003732]	69.62	1	35	35	572	8.96143e+08	1.83417e+09	7060.4	67.72	30	222	10765.5	69.62	35	350	474	52.0679	6.65381
2522003632	Tph_c12840 sepF cell division inhibitor SepF [Thermacetogenium phaeum DSM 12270 : CP003732]	69.5	1	5	5	17	2.99904e+07	0	465.76	69.5	5	17					141	15.7161	5.33838
2522003860	Tph_c15140 acsD CO-methylating acetyl-CoA synthase corrinoid iron-sulfur protein small subunit precursor /acetyl-CoA decarbonylase/synthase delta subunit [Thermacetogenium phaeum DSM 12270 : CP003732]	69.44	1	19	19	399	7.80822e+08	1.03344e+09	7149.64	69.44	18	203	6860.86	69.44	19	196	324	35.1949	4.91943
2522003781	Tph_c14350 ylzA hypothetical protein [Thermacetogenium phaeum DSM 12270 : CP003732]	69.32	1	5	5	47	3.07887e+08	58140790	1182.72	69.32	5	32	545.63	69.32	5	15	88	9.59314	7.26904
2522002816	Tph_c04630 tig trigger factor [Thermacetogenium phaeum DSM 12270 : CP003732]	69.16	1	31	31	308	3.4878e+08	8.05196e+07	5318.98	68.95	29	189	3364.68	62.96	25	119	467	52.8257	4.89404
2522005021	Tph_c26880 hypB hydrogenase nickel incorporation protein HypB [Thermacetogenium phaeum DSM 12270 : CP003732]	69.12	1	12	12	83	1.21591e+08	3.21255e+07	1913.68	69.12	12	60	635.05	47.47	7	23	217	24.2556	4.93213
2522004720	Tph_c23780 iorB2 indolepyruvate ferredoxin oxidoreductase beta subunit [Thermacetogenium phaeum DSM 12270 : CP003732]	69.07	1	9	10	70	6.70358e+07	3.74127e+07	1592	69.07	10	41	1459.55	61.86	8	29	194	20.9305	9.72998
2522003831	Tph_c14850 fusA1 translation elongation factor 2 (EF-2/EF-G) [Thermacetogenium phaeum DSM 12270 : CP003732]	68.72	1	41	41	418	5.26233e+08	3.16332e+08	8954.21	68.72	41	267	4909.04	52.42	30	151	681	74.7934	5.23682
2522003856	Tph_c15100 metF 5,10-methylenetetrahydrofolate reductase (ferredoxin) [Thermacetogenium phaeum DSM 12270 : CP003732]	68.69	1	17	17	263	3.21467e+08	1326738570	4365.74	66.77	15	129	4673.99	68.69	16	134	313	34.8166	6.63916
2522004334	Tph_c19910 Rubrerythrin [Thermacetogenium phaeum DSM 12270 : CP003732]	68.61	1	9	10	65	1.43075e+08	2.96811e+08	715.34	68.61	8	25	1211.73	67.88	9	40	137	15.1927	5.2749
2522003308	Tph_c09590 hypothetical protein [Thermacetogenium phaeum DSM 12270 : CP003732]	67.78	1	14	14	132	2.05231e+08	9.60079e+07	2318.2	67.78	14	70	2147.44	67.78	14	62	270	28.101	8.22119
2522002557	Tph_c02030 Copper amine oxidase N-terminal domain-containing protein [Thermacetogenium phaeum DSM 12270 : CP003732]	67.68	1	24	24	190	1.40441e+08	1.82641e+08	3301.93	59.7	21	76	4013.87	64.26	23	114	526	58.1631	5.16064
2522003748	Tph_c14020 ribH 6,7-dimethyl-8-ribityllumazine synthase [Thermacetogenium phaeum DSM 12270 : CP003732]	67.66	1	9	9	134	2.02099e+08	8.82055e+07	3354.94	67.66	9	83	2147	38.92	4	51	167	17.8473	6.80029
2522004901	Tph_c25680 rpsE small subunit ribosomal protein S5 [Thermacetogenium phaeum DSM 12270 : CP003732]	67.27	1	9	9	137	6.00584e+08	5.0044e+08	1829.24	67.27	9	63	2109.46	67.27	9	74	165	17.2925	9.84717
2522003246	Tph_c08970 gatA aspartyl/glutamyl-tRNA(Asn/Gln) amidotransferase subunit A [Thermacetogenium phaeum DSM 12270 : CP003732]	67.07	1	21	21	152	1.20357e+08	6.04488e+07	3843.63	67.07	21	119	1035.06	29.14	10	33	501	54.4538	5.05908
2522004606	Tph_c22640 metN D-methionine transport system ATP-binding protein [Thermacetogenium phaeum DSM 12270 : CP003732]	67.06	1	16	16	107	9.68328e+07	1.20444e+08	1501.16	53.35	12	42	2309.17	67.06	16	65	343	37.5341	7.84033
2522002460	Tph_c01060 iron complex transport system substrate-binding protein [Thermacetogenium phaeum DSM 12270 : CP003732]	66.67	1	19	19	127	2.3028e+08	1.26984e+08	2351.56	64.8	18	73	1280.51	49.87	15	54	375	40.7043	5.5415
2522005155	Tph_c28220 hup bacterial nucleoid protein Hbs [Thermacetogenium phaeum DSM 12270 : CP003732]	66.67	1	8	8	274	1.21587e+09	9.93354e+08	7004.23	63.33	7	157	5171.56	66.67	7	117	90	9.47912	9.5249
2522004915	Tph_c25820 rplB LSU ribosomal protein L2P [Thermacetogenium phaeum DSM 12270 : CP003732]	66.55	1	16	17	81	2.42027e+08	1.78504e+08	1267.14	66.55	17	49	779.05	50.91	12	32	275	29.977	10.4331
2522004687	Tph_c23450 Predicted Fe-Mo cluster-binding protein, NifX family [Thermacetogenium phaeum DSM 12270 : CP003732]	66.39	1	7	7	15	3.76496e+06	2.57729e+07		0			543.63	66.39	7	15	122	12.9287	6.29053
2522002695	Tph_c03410 iron complex transport system substrate-binding protein [Thermacetogenium phaeum DSM 12270 : CP003732]	66.31	1	15	15	40	0	1.13292e+08					1160.8	66.31	15	40	374	41.2797	8.646
2522003364	Tph_c10150 spoVS1 stage V sporulation protein S [Thermacetogenium phaeum DSM 12270 : CP003732]	66.28	1	4	4	45	1.45867e+08	6.5176e+07	1301.3	66.28	4	23	1049	63.95	3	22	86	8.90989	6.68311
2522003251	Tph_c09020 leuD1 3-isopropylmalate/(R)-2-methylmalate dehydratase small subunit [Thermacetogenium phaeum DSM 12270 : CP003732]	66.27	1	7	8	130	2.66583e+08	1.07229e+08	3074.16	66.27	8	73	2480.99	66.27	7	57	166	18.2504	7.34229
2522002996	Tph_c06450 cspB cold shock protein (beta-ribbon, CspA family) [Thermacetogenium phaeum DSM 12270 : CP003732]	66.15	1	3	3	77	3.36561e+08	1.14941e+08	1734.51	66.15	3	61	581.43	66.15	3	16	65	7.2907	5.37646
2522002986	Tph_c06350 hydrogenase small subunit [Thermacetogenium phaeum DSM 12270 : CP003732]	65.35	1	17	17	320	5.98743e+08	9.9716e+08	3871.59	64.51	16	128	6086.45	65.35	17	192	355	37.4089	6.62451
2522004035	Tph_c16900 Protein of unknown function (DUF1292) [Thermacetogenium phaeum DSM 12270 : CP003732]	65.17	1	4	4	73	4.89508e+08	5.72618e+08	1351.46	65.17	4	32	1614.28	65.17	4	41	89	10.3637	3.84033
2522005115	Tph_c27820 fsa transaldolase [Thermacetogenium phaeum DSM 12270 : CP003732]	65.14	1	13	13	111	1.44651e+08	8.71374e+07	2753.67	65.14	13	78	1108.27	64.68	11	33	218	23.8897	5.88428
2522004795	Tph_c24620 Enamine deaminase RidA, house cleaning of reactive enamine intermediates, YjgF/YER057c/UK114 family [Thermacetogenium phaeum DSM 12270 : CP003732]	65.13	1	7	7	117	6.19322e+08	4.53437e+08	2647.84	64.47	6	63	2059.4	65.13	7	54	152	16.1867	7.37158
2522002511	Tph_c01570 iron complex transport system substrate-binding protein [Thermacetogenium phaeum DSM 12270 : CP003732]	64.8	1	16	16	112	1.40761e+07	2.58805e+08	207.38	11.73	3	7	3766.24	64.8	16	105	375	42.177	7.72314
2522004577	Tph_c22350 Imidazolonepropionase [Thermacetogenium phaeum DSM 12270 : CP003732]	64.74	1	24	24	201	2.25854e+08	2.41472e+08	2575.84	60.45	21	96	2489.36	59.45	22	105	397	42.2945	6.68311
2522003312	Tph_c09630 Radical SAM superfamily enzyme, MoaA/NifB/PqqE/SkfB family [Thermacetogenium phaeum DSM 12270 : CP003732]	64.57	1	24	24	183	1.01482e+08	1.19183e+08	2703.37	64.57	24	93	2848.92	53.91	19	90	460	52.4228	6.41748
2522003247	Tph_c08980 gatB aspartyl/glutamyl-tRNA(Asn/Gln) amidotransferase subunit B [Thermacetogenium phaeum DSM 12270 : CP003732]	64.5	1	24	24	155	1.30716e+08	6.93312e+07	3564.71	61.76	23	111	1313.8	39.92	14	44	476	53.5265	5.35107
2522004587	Tph_c22450 HSP20 family protein [Thermacetogenium phaeum DSM 12270 : CP003732]	64.38	1	10	10	87	4.64554e+08	1.63285e+08	1590.7	64.38	10	48	1271.77	50.68	8	39	146	16.8838	5.32568
2522004205	Tph_c18600 cheW2 purine-binding chemotaxis protein CheW [Thermacetogenium phaeum DSM 12270 : CP003732]	64.33	1	6	6	28	6.96621e+07	4.30987e+07	484.02	64.33	6	20	250.67	24.2	3	8	157	17.3704	4.85596
2522004574	Tph_c22320 putative protease [Thermacetogenium phaeum DSM 12270 : CP003732]	64.19	1	39	39	461	6.38577e+08	6.22105e+08	7845.09	62.97	37	237	7018.27	64.19	38	224	659	73.4806	5.90967
2522004477	Tph_c21340 ech hydrogenase subunit C [Thermacetogenium phaeum DSM 12270 : CP003732]	64.14	1	5	5	106	4.35976e+08	7.61757e+08	1070.33	42.76	4	32	1756.68	64.14	5	74	145	15.446	7.94287
2522002475	Tph_c01210 iron complex transport system substrate-binding protein [Thermacetogenium phaeum DSM 12270 : CP003732]	64.09	1	18	18	120	1.08095e+07	2.61857e+08		0			3984.18	64.09	18	120	362	40.3668	4.89404
2522005026	Tph_c26930 NAD(P)H-flavin reductase [Thermacetogenium phaeum DSM 12270 : CP003732]	64.04	1	46	46	682	7.55655e+08	9.17935e+08	10535.1	63.88	45	355	10327	55.84	41	327	634	70.3945	6.3667
2522004440	Tph_c20970 HSP20 family protein [Thermacetogenium phaeum DSM 12270 : CP003732]	63.95	1	9	9	34	5.49712e+07	1.30035e+07	574.46	63.95	9	25	147.78	42.18	5	9	147	17.073	5.12256
2522003858	Tph_c15120 Coenzyme F420-reducing hydrogenase, delta subunit [Thermacetogenium phaeum DSM 12270 : CP003732]	63.57	1	34	34	434	2.69163e+08	4.87265e+08	5214.82	55.79	28	155	8837.25	63.57	34	279	656	71.9485	6.78564
2522004922	Tph_c25890 rpsG SSU ribosomal protein S7P [Thermacetogenium phaeum DSM 12270 : CP003732]	63.46	1	10	10	89	1.7621e+08	9.46469e+07	2016.01	63.46	10	54	1047.6	53.21	8	35	156	17.9244	10.0376
2522003894	Tph_c15480 heterodisulfide reductase subunit C [Thermacetogenium phaeum DSM 12270 : CP003732]	63.3	1	10	10	134	1.26666e+08	1.92661e+08	1578.03	48.94	8	50	2842.58	63.3	10	84	188	21.6138	9.17334
2522002456	Tph_c01020 Predicted nucleic acid-binding protein, contains PIN domain [Thermacetogenium phaeum DSM 12270 : CP003732]	63.01	1	7	7	55	9.83767e+07	8.31134e+07	687.02	63.01	7	27	710.2	57.53	6	28	146	17.0138	6.31592
2522005070	Tph_c27370 atpD ATP synthase F1 subcomplex beta subunit [Thermacetogenium phaeum DSM 12270 : CP003732]	62.71	1	20	20	164	1.96609e+08	1.77874e+08	3587.43	61.04	19	96	2664.24	51.67	16	68	480	52.4791	5.09717
2522005082	Tph_c27490 glyA2 serine hydroxymethyltransferase [Thermacetogenium phaeum DSM 12270 : CP003732]	62.41	1	16	19	127	1.60872e+08	4.43639e+07	2723.25	62.41	19	90	1501.4	29.16	9	37	415	45.6544	7.75244
2522003863	Tph_c15170 acsA CO-methylating acetyl-CoA synthase precursor /acetyl-CoA decarbonylase/synthase beta subunit [Thermacetogenium phaeum DSM 12270 : CP003732]	62.38	1	42	42	511	6.62016e+08	9.24096e+08	7560.23	60.89	40	240	8526.97	60.89	39	271	739	83.2671	5.10986
2522003721	Tph_c13740 fabD [acyl-carrier-protein] S-malonyltransferase [Thermacetogenium phaeum DSM 12270 : CP003732]	62.38	1	14	14	60	3.43571e+07	3.89127e+07	1531.41	62.06	13	43	502.51	25.08	7	17	311	33.6157	6.15088
2522004176	Tph_c18310 putative ABC transport system substrate-binding protein [Thermacetogenium phaeum DSM 12270 : CP003732]	62.18	1	13	13	142	2.14412e+08	3.72847e+08	2888.13	59.89	11	60	3843.61	62.18	13	82	349	37.0451	5.35107
2522002941	Tph_c05890 metH2 5-methyltetrahydrofolate--homocysteine methyltransferase [Thermacetogenium phaeum DSM 12270 : CP003732]	61.51	1	15	16	70	1.35412e+08	7.85746e+07	1648.81	61.51	16	48	621.08	39.62	9	22	265	29.2781	4.93213
2522004916	Tph_c25830 rplW LSU ribosomal protein L23P [Thermacetogenium phaeum DSM 12270 : CP003732]	61.22	1	6	6	41	9.93631e+07	3.6476e+07	432.05	61.22	6	29	196.53	61.22	5	12	98	11.2724	10.0815
2522003844	Tph_c14980 protein of unknown function (DUF3786) [Thermacetogenium phaeum DSM 12270 : CP003732]	60.91	1	11	11	60	1.21334e+08	7.59569e+07	1074.44	51.82	9	37	579.79	60.91	10	23	220	25.0852	6.60986
2522004498	Tph_c21550 proA glutamate-5-semialdehyde dehydrogenase [Thermacetogenium phaeum DSM 12270 : CP003732]	60.91	1	15	15	123	1.2153e+08	1.01483e+08	2533.87	53.72	14	81	1439.54	40.77	12	42	417	45.0212	5.35107
2522003649	Tph_c13010 gltB2 glutamate synthase (NADPH) GltB2 subunit [Thermacetogenium phaeum DSM 12270 : CP003732]	60.88	1	29	29	294	2.58528e+08	1.26447e+08	5787.02	60.88	29	200	3168.2	48.28	20	94	524	57.2015	7.31299
2522002725	Tph_c03710 aTP protein arginine kinase [Thermacetogenium phaeum DSM 12270 : CP003732]	60.62	1	15	15	97	6.93587e+07	5.06709e+07	1548.92	60.62	15	49	1550.7	40.51	10	48	353	39.5795	5.41455
2522003683	Tph_c13360 pheT phenylalanyl-tRNA synthetase beta subunit [Thermacetogenium phaeum DSM 12270 : CP003732]	60.37	1	35	35	237	1.60327e+08	5.61657e+07	5754.25	58.14	32	165	2393.5	47.08	24	72	805	88.9335	5.2749
2522003737	Tph_c13900 Cell fate regulator YlbF, YheA/YmcA/DUF963 family (controls sporulation, competence, biofilm development) [Thermacetogenium phaeum DSM 12270 : CP003732]	60.16	1	8	8	50	1.24993e+08	1.19777e+08	953.04	55.28	6	26	913.06	60.16	8	24	123	13.9928	4.70361
2522004715	Tph_c23730 branched-chain amino acid transport system substrate-binding protein [Thermacetogenium phaeum DSM 12270 : CP003732]	60.15	1	18	18	406	6.0445e+08	7.60363e+08	6584.62	59.9	17	179	8261.09	60.15	18	227	389	41.5213	5.17334
2522005071	Tph_c27380 atpG F-type H+-transporting ATPase subunit gamma [Thermacetogenium phaeum DSM 12270 : CP003732]	60.07	1	12	12	100	8.81332e+07	1.15527e+08	1789.42	60.07	12	53	1663.56	50.85	10	47	293	32.5729	6.72705
2522002949	Tph_c05970 mreB1 rod shape-determining protein MreB [Thermacetogenium phaeum DSM 12270 : CP003732]	59.88	1	18	21	207	4.09616e+08	2.21791e+08	3459.03	59.59	19	106	3206.97	56.64	19	101	339	36.2996	5.50342
2522003199	Tph_c08500 purH phosphoribosylaminoimidazolecarboxamide formyltransferase / IMP cyclohydrolase [Thermacetogenium phaeum DSM 12270 : CP003732]	59.85	1	22	22	166	1.16557e+08	8.30771e+07	3746.21	59.85	22	119	1383.49	35.83	13	47	533	57.8102	6.23975
2522003026	Tph_c06750 pgk phosphoglycerate kinase [Thermacetogenium phaeum DSM 12270 : CP003732]	59.8	1	16	16	100	1.12315e+08	1.00053e+08	1556.54	52.16	12	43	1587.9	55.22	15	57	393	42.2474	6.68311
2522002402	Tph_c00480 livG1 branched-chain amino acid transport system ATP-binding protein [Thermacetogenium phaeum DSM 12270 : CP003732]	59.77	1	9	9	88	9.88925e+07	1.12835e+08	1667.43	47.89	7	42	1801.87	59.77	9	46	261	29.1085	5.99854
2522003249	Tph_c09000 leuA1 homocitrate synthase NifV [Thermacetogenium phaeum DSM 12270 : CP003732]	59.69	1	20	20	129	2.00886e+08	1.53689e+08	3392.17	57.33	19	90	1374.64	28.01	10	39	382	42.0277	5.97314
2522003720	Tph_c13730 fabG 3-oxoacyl-[acyl-carrier-protein] reductase [Thermacetogenium phaeum DSM 12270 : CP003732]	59.67	1	9	9	114	3.60764e+08	3.11714e+08	2226.54	59.67	9	51	2865.72	48.97	8	63	243	25.9904	5.65576
2522004474	Tph_c21310 NADH-quinone oxidoreductase subunit I [Thermacetogenium phaeum DSM 12270 : CP003732]	59.48	1	10	10	90	1.94705e+08	6.48908e+08	587.34	38.79	7	32	1096.7	59.48	10	58	116	13.1357	8.646
2522003235	Tph_c08860 hisA 1-(5-phosphoribosyl)-5-[(5-phosphoribosylamino)methylideneamino] imidazole-4-carboxamide isomerase [Thermacetogenium phaeum DSM 12270 : CP003732]	59.29	1	11	11	30	4.16441e+07	1.51882e+07	858.17	49.01	8	21	389.94	38.74	6	9	253	26.8342	5.5415
2522004939	Tph_c26060 rplJ large subunit ribosomal protein L10 [Thermacetogenium phaeum DSM 12270 : CP003732]	59.2	1	9	9	74	3.17129e+08	9.09111e+07	1314.58	51.15	8	39	1061.65	55.17	8	35	174	18.7282	9.59814
2522005024	Tph_c26910 Coenzyme F420-reducing hydrogenase, alpha subunit [Thermacetogenium phaeum DSM 12270 : CP003732]	59.04	1	30	30	487	7.6834e+08	1.03022e+09	7706.16	57.21	29	255	6881.12	59.04	28	232	437	48.7451	6.48096
2522004056	Tph_c17110 ddpA peptide/nickel transport system substrate-binding protein [Thermacetogenium phaeum DSM 12270 : CP003732]	58.89	1	21	21	172	1.07885e+08	2.10332e+08	2180.08	46.14	16	61	4093.79	58.89	21	111	557	63.097	5.43994
2522004327	Tph_c19840 leuA2 2-isopropylmalate synthase [Thermacetogenium phaeum DSM 12270 : CP003732]	58.86	1	22	22	174	7.33993e+07	7.40784e+07	3516.71	56.89	21	100	2788.5	50.98	19	74	508	55.0487	5.80811
2522005025	Tph_c26920 Coenzyme F420-reducing hydrogenase, gamma subunit [Thermacetogenium phaeum DSM 12270 : CP003732]	58.59	1	16	16	213	4.83826e+08	541643412	3740.02	53.13	13	97	4677.12	58.59	16	116	256	27.7569	7.59131
2522003703	Tph_c13560 Copper amine oxidase N-terminal domain-containing protein [Thermacetogenium phaeum DSM 12270 : CP003732]	58.58	1	19	19	150	1.24728e+08	1.73245e+08	1999.38	54.69	17	65	2500.41	44.62	15	85	437	48.6825	4.52588
2522004910	Tph_c25770 rpmC large subunit ribosomal protein L29 [Thermacetogenium phaeum DSM 12270 : CP003732]	58.44	1	6	6	42	41829965	2.77684e+07	918.76	58.44	6	30	427.33	58.44	6	12	77	9.33314	10.3159
2522005041	Tph_c27080 L-cysteine desulfidase [Thermacetogenium phaeum DSM 12270 : CP003732]	58.18	1	21	21	242	3.72477e+08	1.95774e+08	4959.73	58.18	21	158	2384.42	46.96	18	84	428	45.0502	5.22412
2522004008	Tph_c16620 pilA general secretion pathway protein G [Thermacetogenium phaeum DSM 12270 : CP003732]	58.04	1	6	6	64	2.05119e+08	2.67827e+08	1073.31	56.64	5	28	1350.76	41.96	5	36	143	15.7629	5.03369
2522003369	Tph_c10200 fucA L-fuculose-phosphate aldolase [Thermacetogenium phaeum DSM 12270 : CP003732]	57.51	1	8	8	39	3.24864e+07	4.14318e+07	561.24	46.78	6	16	681.68	57.51	8	23	233	24.9224	8.71924
2522003029	Tph_c06780 eno enolase [Thermacetogenium phaeum DSM 12270 : CP003732]	57.48	1	18	18	124	2.12391e+08	1.67622e+08	2835.53	57.48	18	69	2192.17	57.48	17	55	421	44.8811	4.86865
2522004906	Tph_c25730 rplE LSU ribosomal protein L5P [Thermacetogenium phaeum DSM 12270 : CP003732]	57.3	1	9	9	117	2.23293e+08	1.78451e+08	2270.47	52.25	8	68	1648.04	53.37	8	49	178	20.3898	9.84717
2522003252	Tph_c09030 leuB1 isocitrate dehydrogenase (NAD+) [Thermacetogenium phaeum DSM 12270 : CP003732]	57.06	1	18	18	247	4.2295e+08	1.39663e+08	4957.49	53.15	16	161	2767.41	54.95	17	86	333	36.0659	5.8208
2522004578	Tph_c22360 fdhD3 FdhD protein [Thermacetogenium phaeum DSM 12270 : CP003732]	56.88	1	16	16	124	1.77856e+08	1.3253e+08	1395.21	46.84	11	52	1686.14	51.67	14	72	269	29.7639	7.88428
2522004876	Tph_c25430 argG argininosuccinate synthase [Thermacetogenium phaeum DSM 12270 : CP003732]	56.75	1	16	16	177	2.47956e+08	8.76948e+07	3521.4	56.75	16	118	1639.57	47.75	14	59	400	44.4359	5.74463
2522002859	Tph_c05060 HEAT repeat-containing protein [Thermacetogenium phaeum DSM 12270 : CP003732]	56.61	1	7	7	18	2.43786e+07	1.91297e+07	325.79	49.74	6	9	424.62	28.04	4	9	189	20.6606	4.50049
2522004917	Tph_c25840 rplD large subunit ribosomal protein L4 [Thermacetogenium phaeum DSM 12270 : CP003732]	56.46	1	10	10	73	9.5194e+07	9.30956e+07	1096.26	56.46	10	35	1394.12	56.46	10	38	209	23.0395	10.6968
2522004940	Tph_c26070 rplA large subunit ribosomal protein L1 [Thermacetogenium phaeum DSM 12270 : CP003732]	56.28	1	12	12	107	1.09557e+08	5.80361e+07	2581.97	51.95	11	67	1817.74	45.45	9	40	231	25.0754	9.42236
2522003259	Tph_c09100 Uroporphyrinogen-III decarboxylase [Thermacetogenium phaeum DSM 12270 : CP003732]	56.27	1	20	20	63	1.89837e+07	1.73779e+08	177.15	13.3	5	9	1514.61	56.27	20	54	391	44.4313	5.97314
2522002777	Tph_c04230 dhaT1 Alcohol dehydrogenase, class IV [Thermacetogenium phaeum DSM 12270 : CP003732]	56.05	1	15	15	139	5.23048e+08	6.24425e+07	3834.6	56.05	15	110	1047.89	30.12	8	29	405	44.1597	5.37646
2522003474	Tph_c11260 proS prolyl-tRNA synthetase [Thermacetogenium phaeum DSM 12270 : CP003732]	55.9	1	25	25	160	1.77363e+08	7.91609e+07	3051.44	55.9	25	103	1770.5	36.11	14	57	576	64.8825	5.70654
2522003520	Tph_c11720 guaB inosine-5'-monophosphate dehydrogenase [Thermacetogenium phaeum DSM 12270 : CP003732]	55.69	1	18	18	99	1.63967e+08	6.21142e+07	2040.55	51.97	17	70	835.31	36.85	13	29	483	52.2475	6.62451
2522002403	Tph_c00490 braG branched-chain amino acid transport system ATP-binding protein [Thermacetogenium phaeum DSM 12270 : CP003732]	55.6	1	9	10	57	6.39855e+07	8.2898e+07	733.06	41.49	7	21	1163.7	52.7	9	36	241	26.4223	9.18799
2522004909	Tph_c25760 rpsQ small subunit ribosomal protein S17 [Thermacetogenium phaeum DSM 12270 : CP003732]	55.56	1	5	5	51	1.38742e+08	7.52175e+07	748.92	55.56	5	26	747.76	55.56	5	25	108	12.4276	9.5835
2522002706	Tph_c03520 appA1 peptide/nickel transport system substrate-binding protein [Thermacetogenium phaeum DSM 12270 : CP003732]	55.51	1	22	22	140	1.13866e+08	5.66556e+07	2288.27	53.38	21	71	2526.79	41.97	18	69	517	58.4154	5.90967
2522003671	Tph_c13240 malate dehydrogenase (oxaloacetate-decarboxylating) [Thermacetogenium phaeum DSM 12270 : CP003732]	55.36	1	13	14	63	3.68489e+08	3.09655e+07	946.67	53.86	13	37	707.82	37.12	9	26	466	50.5929	7.26904
2522002866	Tph_c05130 tlpA methyl-accepting chemotaxis sensory transducer with Cache sensor [Thermacetogenium phaeum DSM 12270 : CP003732]	55.33	1	28	30	223	7.61706e+07	1.8123e+08	2979.17	34.02	18	74	5304.34	55.33	30	149	676	72.5817	4.94482
2522004475	Tph_c21320 ech hydrogenase subunit E [Thermacetogenium phaeum DSM 12270 : CP003732]	55.28	1	18	18	425	7.29225e+08	1.15741e+09	5330.51	53.06	16	167	8663.89	55.28	18	258	360	40.3247	6.7124
2522003250	Tph_c09010 leuC1 3-isopropylmalate/(R)-2-methylmalate dehydratase large subunit [Thermacetogenium phaeum DSM 12270 : CP003732]	55.26	1	15	15	180	1.88972e+08	1.31889e+08	4198.28	55.26	15	116	1978.8	49.52	13	64	418	44.5616	6.46826
2522002913	Tph_c05600 cobT1 nicotinate-nucleotide-dimethylbenzimidazole phosphoribosyltransferase [Thermacetogenium phaeum DSM 12270 : CP003732]	55.22	1	12	12	62	5.07642e+07	5.57923e+07	819.36	47.8	11	37	736.35	42.03	9	25	364	38.4542	5.97314
2522003164	Tph_c08150 wecC UDP-N-acetyl-D-mannosaminuronic acid dehydrogenase [Thermacetogenium phaeum DSM 12270 : CP003732]	55.07	1	19	19	137	1.67175e+08	1.2045e+08	2457.27	53.46	18	87	1553	42.86	14	50	434	47.9346	8.27979
2522005166	Tph_c28330 prs ribose-phosphate pyrophosphokinase [Thermacetogenium phaeum DSM 12270 : CP003732]	54.29	1	15	15	123	2.99091e+08	1.20734e+08	2341.41	54.29	15	74	1902.95	39.57	11	49	326	35.4619	6.80029
2522004381	Tph_c20380 osmoprotectant transport system substrate-binding protein [Thermacetogenium phaeum DSM 12270 : CP003732]	54.22	1	14	14	188	2.68565e+08	5.10044e+08	2917.94	45.13	11	68	4884.6	54.22	14	120	308	34.5687	5.07178
2522003232	Tph_c08830 hisD histidinol dehydrogenase [Thermacetogenium phaeum DSM 12270 : CP003732]	54.19	1	18	18	102	1.04038e+08	6.95845e+07	2226.89	54.19	18	72	849.3	33.02	12	30	430	46.3463	5.021
2522002954	Tph_c06020 minD septum site-determining protein MinD [Thermacetogenium phaeum DSM 12270 : CP003732]	54.14	1	11	11	101	2.59841e+08	5.88233e+07	2530.52	54.14	11	59	1376.53	41.73	8	42	266	29.1113	5.60498
2522005036	Tph_c27030 dan2 N-acyl-D-amino-acid deacylase [Thermacetogenium phaeum DSM 12270 : CP003732]	53.98	1	28	28	227	3.31373e+08	2.39155e+08	4745.27	53.98	28	133	3508.13	49.43	23	94	528	58.8354	5.56689
2522002369	Tph_c00150 pdxT pyridoxal phosphate synthase yaaE subunit [Thermacetogenium phaeum DSM 12270 : CP003732]	53.8	1	7	7	36	3.60855e+07	1.96879e+07	570.85	53.8	7	26	200.75	31.52	5	10	184	20.1867	5.96045
2522005040	Tph_c27070 ygeV Transcriptional regulator containing PAS, AAA-type ATPase, and DNA-binding Fis domains [Thermacetogenium phaeum DSM 12270 : CP003732]	53.79	1	23	23	161	2.00825e+08	1.09746e+08	3811.92	53.79	23	90	2793.57	50.42	21	71	593	66.5908	6.94678
2522004912	Tph_c25790 rpsC SSU ribosomal protein S3P [Thermacetogenium phaeum DSM 12270 : CP003732]	53.54	1	12	12	143	2.23398e+08	1.60728e+08	2429.25	53.1	11	79	2182.75	50	10	64	226	25.1355	9.75928
2522004324	Tph_c19810 leuB2 3-isopropylmalate dehydrogenase [Thermacetogenium phaeum DSM 12270 : CP003732]	53.5	1	14	14	85	1.01739e+08	8.88618e+07	1885.78	52.38	12	48	1292.4	53.5	13	37	357	38.8285	5.66846
2522005208	Tph_c28750 transcriptional pleiotropic regulator of transition state genes [Thermacetogenium phaeum DSM 12270 : CP003732]	53.49	1	6	6	50	3.91458e+08	4.05675e+08	548.64	45.35	4	22	750.27	53.49	6	28	86	9.66102	7.76709
2522005164	Tph_c28310 rplY large subunit ribosomal protein L25 [Thermacetogenium phaeum DSM 12270 : CP003732]	53.49	1	9	9	86	2.20637e+08	1.70738e+08	1891.16	53.49	9	57	993.57	40.47	7	29	215	23.171	4.44971
2522003928	Tph_c15820 btuF iron complex transport system substrate-binding protein [Thermacetogenium phaeum DSM 12270 : CP003732]	53.33	1	11	12	58	4.77975e+07	7.97055e+07	477.31	28.57	5	18	857.23	53.33	12	40	315	34.516	4.89404
2522004918	Tph_c25850 rplC large subunit ribosomal protein L3 [Thermacetogenium phaeum DSM 12270 : CP003732]	53.11	1	10	10	63	1.25614e+08	9.25734e+07	1231.75	53.11	10	36	902.64	40.19	8	27	209	22.7332	10.1841
2522004161	Tph_c18160 Uncharacterized conserved protein, DUF39 family [Thermacetogenium phaeum DSM 12270 : CP003732]	52.87	1	12	12	76	7.91878e+07	5.46972e+07	1530.08	52.87	12	44	1094.13	43.39	10	32	401	43.5707	7.02002
2522004907	Tph_c25740 rplX LSU ribosomal protein L24P [Thermacetogenium phaeum DSM 12270 : CP003732]	52.78	1	8	8	47	6.47642e+07	3.94462e+07	691.84	52.78	8	26	515.28	50	5	21	108	12.0226	9.96436
2522003795	Tph_c14490 pyrR pyrimidine operon attenuation protein / uracil phosphoribosyltransferase [Thermacetogenium phaeum DSM 12270 : CP003732]	52.75	1	10	10	66	1.25206e+08	7.38831e+07	1091.03	52.75	9	33	991.21	39.56	7	33	182	20.3163	9.39307
2522003864	Tph_c15180 acsB Ni-dependent carbon monoxide dehydrogenase precursor [Thermacetogenium phaeum DSM 12270 : CP003732]	52.65	1	39	39	602	6.22418e+08	1.07863e+09	10044.1	51.03	38	300	10330.2	47.79	37	302	678	74.0895	6.40479
2522004608	Tph_c22660 S-layer homology domain-containing protein [Thermacetogenium phaeum DSM 12270 : CP003732]	52.45	1	25	25	197	9.75035e+07	1.88173e+08	2108.25	45.83	21	67	4377.45	52.45	25	130	755	80.8599	5.49072
2522004296	Tph_c19530 biotin synthase [Thermacetogenium phaeum DSM 12270 : CP003732]	52.45	1	13	13	207	2.20879e+08	1.45311e+08	2768.24	52.45	13	91	3701.92	47.26	12	116	347	38.5633	6.91748
2522003494	Tph_c11460 dapA dihydrodipicolinate synthase [Thermacetogenium phaeum DSM 12270 : CP003732]	52.38	1	12	12	87	1.10107e+08	1.11638e+08	1968.03	48.98	11	46	1634.76	52.38	12	41	294	31.4759	7.54736
2522004331	Tph_c19880 ilvD dihydroxyacid dehydratase [Thermacetogenium phaeum DSM 12270 : CP003732]	52.27	1	22	22	211	2.30927e+08	2.95624e+08	3230.79	45.63	21	119	2763.32	52.27	22	92	618	65.1578	6.1001
2522004919	Tph_c25860 rpsJ small subunit ribosomal protein S10 [Thermacetogenium phaeum DSM 12270 : CP003732]	51.96	1	6	6	65	3.29822e+08	2.21883e+08	735.7	39.22	5	24	1008.03	45.1	5	41	102	11.6545	10.0815
2522003861	Tph_c15150 acsF CO dehydrogenase maturation factor [Thermacetogenium phaeum DSM 12270 : CP003732]	51.82	1	9	9	71	2.90168e+08	9.42204e+07	1959.17	51.82	9	52	557.57	39.68	7	19	247	26.8439	5.33838
2522003002	Tph_c06510 transketolase subunit A [Thermacetogenium phaeum DSM 12270 : CP003732]	51.62	1	8	8	28	2.49598e+07	5.66186e+06	536.97	51.62	8	22	223.03	15.52	3	6	277	30.5798	5.97314
2522004938	Tph_c26050 rplL LSU ribosomal protein L12P [Thermacetogenium phaeum DSM 12270 : CP003732]	51.59	1	8	8	93	1.12029e+08	5.67629e+07	1278.85	51.59	8	52	968.19	43.65	7	41	126	13.1662	4.81787
2522004681	Tph_c23390 Rubredoxin [Thermacetogenium phaeum DSM 12270 : CP003732]	51.57	1	12	12	242	1.07831e+09	1.07268e+09	4879.66	51.57	12	141	3679.85	47.53	11	101	223	24.7303	5.08447
2522005074	Tph_c27410 atpF F-type H+-transporting ATPase subunit b [Thermacetogenium phaeum DSM 12270 : CP003732]	51.55	1	9	9	68	1.18586e+08	1.68819e+08	988.86	46.58	7	32	1055.95	51.55	9	36	161	18.5368	5.03369
2522003177	Tph_c08280 fhs1 Formate-tetrahydrofolate ligase [Thermacetogenium phaeum DSM 12270 : CP003732]	51.54	1	17	28	291	5.9736e+08	7.01264e+08	3834.96	46.42	24	128	4404.2	51.02	27	163	586	64.518	6.63916
2522003300	Tph_c09510 aroF1 3-deoxy-D-arabinoheptulosonate-7-phosphate synthase [Thermacetogenium phaeum DSM 12270 : CP003732]	51.44	1	16	16	114	1.48216e+08	8.43609e+07	2144.72	51.44	16	73	1390.78	37.93	11	41	348	37.64	6.7124
2522004576	Tph_c22340 nfo Endonuclease IV [Thermacetogenium phaeum DSM 12270 : CP003732]	51.42	1	12	12	102	1.86225e+08	7.04644e+07	1742.88	51.42	12	62	1062.15	31.91	7	40	282	31.2609	5.93506
2522003192	Tph_c08430 purB phosphoribosylaminoimidazole-succinocarboxamide synthase [Thermacetogenium phaeum DSM 12270 : CP003732]	51.37	1	30	30	193	1.80302e+08	1.1953e+08	3023.63	50.22	29	111	2002.86	39.36	23	82	691	78.6625	7.12256
2522003316	Tph_c09670 hgdC1 benzoyl-CoA reductase, bcr type, subunit D [Thermacetogenium phaeum DSM 12270 : CP003732]	51.34	1	9	9	72	5.8003e+07	3.84717e+07	1202.89	47.13	8	32	1536.44	40.23	8	40	261	27.1331	5.12256
2522004187	Tph_c18420 fdhA3 formate dehydrogenase major subunit [Thermacetogenium phaeum DSM 12270 : CP003732]	51.33	1	17	17	134	1.18565e+08	2.34313e+08	1657.78	46.78	15	59	2303.47	46.78	15	75	528	57.3649	6.07471
2522005159	Tph_c28260 prsA peptidyl-prolyl cis-trans isomerase C [Thermacetogenium phaeum DSM 12270 : CP003732]	51.18	1	17	17	85	6.887e+07	9.79172e+07	1521.43	38.76	12	34	2179.15	47.63	15	51	338	38.751	5.12256
2522003465	Tph_c11170 frr ribosome recycling factor [Thermacetogenium phaeum DSM 12270 : CP003732]	50.81	1	10	10	58	198273586	6.17244e+07	597.58	41.62	6	26	433.75	50.81	10	32	185	21.1014	8.67529
2522003855	Tph_c15090 heterodisulfide reductase subunit A [Thermacetogenium phaeum DSM 12270 : CP003732]	50.74	1	17	17	226	2.49791e+08	1.63547e+08	3349.73	50.74	17	108	4109.87	46.59	16	118	337	36.6877	6.58057
2522004900	Tph_c25670 rplO LSU ribosomal protein L15P [Thermacetogenium phaeum DSM 12270 : CP003732]	50.68	1	7	7	44	5.07806e+07	5.09951e+07	362.84	50.68	6	21	442.88	41.78	5	23	146	15.6549	11.4585
2522004293	Tph_c19500 Nicotinamidase-related amidase [Thermacetogenium phaeum DSM 12270 : CP003732]	50.55	1	8	8	102	2.66063e+08	6.3498e+07	2019.36	50.55	8	69	1046.98	39.01	6	33	182	20.1707	8.41162
2522003172	Tph_c08230 moaD2 molybdopterin synthase sulfur carrier subunit [Thermacetogenium phaeum DSM 12270 : CP003732]	50.53	1	3	3	18	39941941	5.55493e+07	130.28	36.84	2	6	310.02	50.53	3	12	95	10.5337	5.19873
2522004292	Tph_c19490 lplA2 lipoate-protein ligase A [Thermacetogenium phaeum DSM 12270 : CP003732]	50.46	1	13	13	86	1.50541e+08	5.5931e+07	2038.76	50.46	13	67	757.17	21.88	6	19	329	37.5421	5.78271
2522002618	Tph_c02640 Uncharacterized protein involved in exopolysaccharide biosynthesis [Thermacetogenium phaeum DSM 12270 : CP003732]	50.34	1	16	16	122	1.05786e+08	7.88611e+07	2689.35	48.76	15	68	2123.1	47.87	15	54	445	48.8372	5.51611
2522004133	Tph_c17880 thiS sulfur carrier protein [Thermacetogenium phaeum DSM 12270 : CP003732]	50	1	3	3	4	1.24435e+07	2.36158e+07	99.9	50	3	4		0			66	7.52091	5.33838
2522002382	Tph_c00280 jag spoIIIJ-associated protein [Thermacetogenium phaeum DSM 12270 : CP003732]	50	1	13	13	56	5.23958e+07	2.34325e+07	860.16	49.07	12	38	361.42	40.19	8	18	214	25.0545	8.67529
2522003361	Tph_c10120 plsX phosphate:acyl-[acyl carrier protein] acyltransferase [Thermacetogenium phaeum DSM 12270 : CP003732]	50	1	12	12	96	5.66539e+07	7.15924e+07	1182.36	41.92	10	34	2209.32	50	12	62	334	35.4029	8.38232
2522003476	Tph_c11280 nusA NusA antitermination factor [Thermacetogenium phaeum DSM 12270 : CP003732]	49.86	1	15	16	108	9.21905e+07	5.45032e+07	1984.04	46.52	15	71	960.42	44.29	12	37	359	39.9673	5.17334
2522004307	Tph_c19640 acob pyruvate dehydrogenase E1 component beta subunit [Thermacetogenium phaeum DSM 12270 : CP003732]	49.85	1	10	10	27	0	3.83094e+07					732.54	49.85	10	27	323	34.6659	4.98291
2522002750	Tph_c03960 SPFH domain, Band 7 family protein [Thermacetogenium phaeum DSM 12270 : CP003732]	49.81	1	12	12	247	6.64495e+08	8.45017e+08	3292.75	47.57	11	105	4325.7	49.81	12	142	267	29.7079	6.60986
2522002616	Tph_c02620 amyB1 S-layer homology domain-containing protein [Thermacetogenium phaeum DSM 12270 : CP003732]	49.73	1	24	24	344	7.60789e+08	5.64712e+08	5466.11	48.3	23	175	5688.8	49.73	23	169	559	59.5858	4.93213
2522003462	Tph_c11140 rpsB small subunit ribosomal protein S2 [Thermacetogenium phaeum DSM 12270 : CP003732]	49.4	1	12	12	127	2.59713e+08	9.61651e+07	1981.22	49.4	12	67	1497.08	49.4	11	60	249	28.6467	5.37646
2522003915	Tph_c15690 ispH 4-hydroxy-3-methylbut-2-enyl diphosphate reductase [Thermacetogenium phaeum DSM 12270 : CP003732]	49.01	1	33	33	152	1.96834e+08	8.19235e+07	3084.19	46.89	31	88	2075.2	32.34	25	64	708	77.7246	5.16064
2522004959	Tph_c26260 fdhA5 formate dehydrogenase major subunit [Thermacetogenium phaeum DSM 12270 : CP003732]	48.98	1	28	28	210	5.75471e+07	3.61117e+08	1055.84	26.62	11	49	3645.27	48.98	28	161	586	65.0913	6.49365
2522002368	Tph_c00140 pdxS pyridoxal phosphate synthase yaaD subunit [Thermacetogenium phaeum DSM 12270 : CP003732]	48.98	1	15	15	102	227033696	1.86385e+08	2167.06	46.6	13	63	1391.79	48.98	15	39	294	31.2512	5.74463
2522003959	Tph_c16130 nudF ADP-ribose pyrophosphatase [Thermacetogenium phaeum DSM 12270 : CP003732]	48.91	1	9	9	36	2.72747e+07	1.57173e+07	505.18	48.91	9	23	334.41	40.76	6	13	184	20.5265	5.05908
2522003290	Tph_c09410 sufB hypothetical protein [Thermacetogenium phaeum DSM 12270 : CP003732]	48.89	1	12	12	54	8.1495e+07	5.51539e+07	1351.83	48.89	12	38	505.1	21.98	7	16	405	45.0377	5.32568
2522003506	Tph_c11580 recA recombination protein RecA [Thermacetogenium phaeum DSM 12270 : CP003732]	48.85	1	12	12	152	276725686	1.15993e+08	2935.6	48.85	12	95	1534.21	38.22	9	57	348	37.6259	5.98584
2522005033	Tph_c27000 cysK3 Cysteine synthase [Thermacetogenium phaeum DSM 12270 : CP003732]	48.79	1	19	19	101	2.16766e+08	8.99644e+07	2053.72	48.79	19	75	854.16	35.54	11	26	453	50.9864	6.34131
2522003191	Tph_c08420 purE 5-(carboxyamino)imidazole ribonucleotide mutase [Thermacetogenium phaeum DSM 12270 : CP003732]	48.78	1	4	5	10	3.01322e+07	1.70034e+07	208.98	48.78	5	7	105.56	17.07	2	3	164	17.2752	5.56689
2522004889	Tph_c25560 rplQ LSU ribosomal protein L17P [Thermacetogenium phaeum DSM 12270 : CP003732]	48.65	1	9	10	98	2.23856e+08	1.83041e+08	1310.79	42.34	8	47	1431.07	45.95	9	51	111	12.901	10.2573
2522004887	Tph_c25540 rplM LSU ribosomal protein L13P [Thermacetogenium phaeum DSM 12270 : CP003732]	48.61	1	6	6	39	5.25932e+07	3.2136e+07	550.16	48.61	6	21	494.62	36.11	5	18	144	16.4959	10.4917
2522003719	Tph_c13720 fabF 3-oxoacyl-[acyl-carrier-protein] synthase II [Thermacetogenium phaeum DSM 12270 : CP003732]	48.55	1	10	10	56	5.09838e+07	5.21428e+07	1007.84	40.1	8	32	609.01	42.75	8	24	414	43.8688	5.93506
2522003599	Tph_c12510 paaK1 phenylacetate-CoA ligase [Thermacetogenium phaeum DSM 12270 : CP003732]	48.5	1	16	17	113	1.00027e+08	6.77715e+07	1884.05	46.88	16	74	1022.45	33.03	13	39	433	48.9082	5.84619
2522003728	Tph_c13810 tauB NitT/TauT family transport system ATP-binding protein [Thermacetogenium phaeum DSM 12270 : CP003732]	48.41	1	10	10	59	4.50271e+07	5.45336e+07	425.86	29.37	6	17	1181.62	43.65	9	42	252	28.0439	6.85889
2522002569	Tph_c02150 Uncharacterized conserved protein, DUF362 family [Thermacetogenium phaeum DSM 12270 : CP003732]	48.28	1	13	13	53	3.49449e+07	5.29528e+07	511.37	24.4	7	18	777.36	48.28	13	35	377	42.6168	9.40771
2522003507	Tph_c11590 cvfA metal dependent phosphohydrolase [Thermacetogenium phaeum DSM 12270 : CP003732]	48.26	1	20	20	161	1.42425e+08	1.25609e+08	2123.21	44.59	18	77	2276.73	43.24	17	84	518	58.4334	5.8335
2522004137	Tph_c17920 gsiB1 peptide/nickel transport system substrate-binding protein [Thermacetogenium phaeum DSM 12270 : CP003732]	48.15	1	17	17	111	8.97244e+07	7.10355e+07	1953.62	40.93	15	56	2040.86	45.74	16	55	540	61.2936	6.21436
2522005039	Tph_c27060 putative selenium metabolism hydrolase [Thermacetogenium phaeum DSM 12270 : CP003732]	48.1	1	16	16	103	1.55312e+08	5.65866e+07	2547.89	48.1	16	77	800.56	26.08	8	26	395	43.9903	5.37646
2522003857	Tph_c15110 Methylene-tetrahydrofolate reductase C terminal [Thermacetogenium phaeum DSM 12270 : CP003732]	47.98	1	11	11	99	2.07678e+08	2.54328e+08	1795.64	47.98	11	49	1525.25	39.01	9	50	223	24.8705	5.52881
2522004941	Tph_c26080 rplK LSU ribosomal protein L11P [Thermacetogenium phaeum DSM 12270 : CP003732]	47.89	1	8	8	85	4.01824e+08	1.89853e+08	1419.73	47.89	8	44	1265.1	47.89	8	41	142	15.1041	9.56885
2522003169	Tph_c08200 atoC two-component system, NtrC family, response regulator [Thermacetogenium phaeum DSM 12270 : CP003732]	47.74	1	15	17	66	9.83028e+07	1.18184e+07	1550.64	47.74	17	57	305.12	9.88	4	9	486	54.7217	5.87158
2522003116	Tph_c07660 superoxide reductase [Thermacetogenium phaeum DSM 12270 : CP003732]	47.62	1	6	6	33	1.00275e+08	7.44646e+07	400.43	47.62	6	20	318.92	23.02	4	13	126	13.8609	6.88818
2522004189	Tph_c18440 nuoF5 NAD(P)-dependent iron-only hydrogenase diaphorase component flavoprotein [Thermacetogenium phaeum DSM 12270 : CP003732]	47.57	1	22	23	142	2.22776e+08	4.32161e+08	1771.5	42.71	19	62	2177.74	40.87	21	80	597	65.3941	6.94678
2522003322	Tph_c09730 Uncharacterized conserved protein, DUF1015 family [Thermacetogenium phaeum DSM 12270 : CP003732]	47.55	1	18	18	71	3.25909e+07	2.82386e+07	1080.85	47.55	18	44	713.32	35.2	11	27	429	49.2476	6.96143
2522004503	Tph_c21600 rplU large subunit ribosomal protein L21 [Thermacetogenium phaeum DSM 12270 : CP003732]	47.5	1	6	6	52	7.96445e+07	4.58504e+07	815.17	47.5	6	26	704.61	47.5	6	26	120	13.211	9.59814
2522003373	Tph_c10240 hypothetical protein [Thermacetogenium phaeum DSM 12270 : CP003732]	47.37	1	3	4	19	1.78703e+07	2.18269e+07	165.42	47.37	4	11	198.53	38.16	3	8	76	8.24767	9.12939
2522004637	Tph_c22950 Protein of unknown function (DUF1524) [Thermacetogenium phaeum DSM 12270 : CP003732]	47.24	1	21	21	65	9.48875e+07	0	1763.53	47.24	21	65					561	67.7373	6.20166
2522003693	Tph_c13460 O-acetyl-ADP-ribose deacetylase (regulator of RNase III), contains Macro domain [Thermacetogenium phaeum DSM 12270 : CP003732]	47.16	1	5	5	15	2.83423e+07	2.06311e+07	546.21	47.16	5	15		0			176	19.2001	7.34229
2522004902	Tph_c25690 rplR LSU ribosomal protein L18P [Thermacetogenium phaeum DSM 12270 : CP003732]	47.11	1	6	6	42	1.07781e+08	6.47832e+07	748.92	47.11	6	22	646.46	39.67	5	20	121	13.4935	10.521
2522003735	Tph_c13880 hyuA N-methylhydantoinase A/oxoprolinase/acetone carboxylase, beta subunit [Thermacetogenium phaeum DSM 12270 : CP003732]	47.05	1	21	21	148	1.05786e+08	4.6343e+07	2129.82	41.68	18	80	1680.44	44.72	17	68	559	61.932	7.1958
2522002679	Tph_c03250 Prenyltransferase and squalene oxidase repeat-containing protein [Thermacetogenium phaeum DSM 12270 : CP003732]	46.98	1	13	13	66	0	1.35408e+08					2485.94	46.98	13	66	464	49.4825	6.81494
2522003490	Tph_c11420 dapB dihydrodipicolinate reductase [Thermacetogenium phaeum DSM 12270 : CP003732]	46.84	1	10	10	50	5.54594e+07	2.95298e+07	927.48	46.84	10	27	778.64	41.26	9	23	269	28.8444	6.55127
2522003901	Tph_c15550 thrC1 L-threonine synthase [Thermacetogenium phaeum DSM 12270 : CP003732]	46.61	1	11	11	63	6.28145e+07	5.25691e+07	1034.03	39.27	10	32	914.21	42.37	10	31	354	37.4717	8.06006
2522004689	Tph_c23470 Predicted DNA-binding protein, UPF0251 family [Thermacetogenium phaeum DSM 12270 : CP003732]	46.4	1	4	4	7	0	1.78814e+07					215.59	46.4	4	7	125	14.0189	7.23975
2522004039	Tph_c16940 alaS alanyl-tRNA synthetase [Thermacetogenium phaeum DSM 12270 : CP003732]	46.36	1	31	31	168	9.37586e+07	4.7241e+07	3372.13	42.6	27	104	2068.61	31.21	21	64	878	97.5617	5.89697
2522003358	Tph_c10090 ackA acetate kinase [Thermacetogenium phaeum DSM 12270 : CP003732]	46.33	1	19	19	172	2.65291e+08	2.21138e+08	2660.62	46.33	18	91	2270.6	43.21	17	81	449	50.2498	7.12256
2522003600	Tph_c12520 Uncharacterized conserved protein, contains tandem ACT domains [Thermacetogenium phaeum DSM 12270 : CP003732]	46.15	1	7	7	36	1.29567e+08	7.69335e+07	974.21	46.15	7	21	671.86	39.86	5	15	143	15.7533	5.10986
2522003777	Tph_c14310 metK methionine adenosyltransferase [Thermacetogenium phaeum DSM 12270 : CP003732]	46.13	1	16	16	159	8.55079e+08	1.16136e+09	3660.99	46.13	16	106	1811.3	44.39	14	53	401	44.3076	5.80811
2522004309	Tph_c19660 bdhA (R,R)-butanediol dehydrogenase / meso-butanediol dehydrogenase / diacetyl reductase [Thermacetogenium phaeum DSM 12270 : CP003732]	46.02	1	13	13	44	3.64635e+06	6.87558e+07	63.82	6.53	2	3	1305.58	46.02	13	41	352	37.8786	5.77002
2522004895	Tph_c25620 infA bacterial translation initiation factor 1 (bIF-1) [Thermacetogenium phaeum DSM 12270 : CP003732]	45.95	1	2	2	11	9.6284e+07	4.20177e+07	135.38	45.95	2	8	54.42	45.95	2	3	74	8.40654	9.99365
2522004160	Tph_c18150 4Fe-4S dicluster domain-containing protein [Thermacetogenium phaeum DSM 12270 : CP003732]	45.93	1	4	4	66	1.91531e+08	9.97136e+07	1491.3	45.93	4	42	822.75	33.33	3	24	135	15.0376	5.84619
2522003893	Tph_c15470 heterodisulfide reductase subunit B [Thermacetogenium phaeum DSM 12270 : CP003732]	45.89	1	12	12	117	1.64456e+08	1.40267e+08	1774.59	45.89	12	67	1494.33	31.51	8	50	292	31.9522	6.354
2522002752	Tph_c03980 tupB tungstate transport system substrate-binding protein [Thermacetogenium phaeum DSM 12270 : CP003732]	45.7	1	10	10	91	1.24667e+08	3.57943e+08	845.49	45.7	8	34	1714.54	42.27	9	57	291	31.8422	5.17334
2522004722	Tph_c23800 paaK2 phenylacetate-CoA ligase [Thermacetogenium phaeum DSM 12270 : CP003732]	45.63	1	17	17	96	2.12312e+08	4.36519e+07	2492.21	45.63	17	71	667.45	22.81	9	25	469	52.5593	8.38232
2522003174	Tph_c08250 nuoF3 NADH-quinone oxidoreductase subunit F [Thermacetogenium phaeum DSM 12270 : CP003732]	45.56	1	22	22	170	1.10984e+08	9.62959e+07	3775.16	45.56	21	93	2658.18	40.79	20	77	630	68.6448	7.06396
2522004818	Tph_c24850 Uncharacterized conserved protein YurZ, alkylhydroperoxidase/carboxymuconolactone decarboxylase family [Thermacetogenium phaeum DSM 12270 : CP003732]	45.54	1	3	3	36	216411502	1.10144e+08	654.02	45.54	3	18	667.42	45.54	3	18	101	11.2228	5.04639
2522002744	Tph_c03900 pspA phage shock protein A (PspA) family protein [Thermacetogenium phaeum DSM 12270 : CP003732]	45.49	1	9	9	67	1.32579e+08	2.64131e+07	1494.95	45.49	9	47	696.25	42.06	6	20	233	26.3771	5.94775
2522004930	Tph_c25970 nitrogen regulatory protein P-II family [Thermacetogenium phaeum DSM 12270 : CP003732]	45.49	1	8	8	21	4.79161e+07	1.35403e+07	400.71	35.66	6	11	249.91	40.16	6	10	244	26.3632	8.83643
2522003639	Tph_c12910 ACT domain-containing protein [Thermacetogenium phaeum DSM 12270 : CP003732]	45.39	1	7	7	53	5.51007e+07	2.63055e+07	774.96	45.39	7	38	389.19	38.82	5	15	152	16.9141	6.81494
2522002623	Tph_c02690 tuaD UDPglucose 6-dehydrogenase [Thermacetogenium phaeum DSM 12270 : CP003732]	45.35	1	18	19	102	6.92475e+07	5.45838e+07	1945.82	43.81	18	65	1002.91	28.32	13	37	452	49.1896	5.30029
2522002620	Tph_c02660 Nucleoside-diphosphate-sugar epimerase [Thermacetogenium phaeum DSM 12270 : CP003732]	45.21	1	8	9	45	5.56741e+07	4.39109e+07	848.15	45.21	9	28	539.17	32.88	6	17	292	32.9969	9.18799
2522004325	Tph_c19820 leuD2 3-isopropylmalate/(R)-2-methylmalate dehydratase small subunit [Thermacetogenium phaeum DSM 12270 : CP003732]	45.18	1	5	5	33	5.5248e+07	5.81236e+07	507.31	45.18	5	16	502.83	22.29	3	17	166	17.9073	7.29834
2522003610	Tph_c12620 murD UDP-N-acetylmuramoylalanine--D-glutamate ligase [Thermacetogenium phaeum DSM 12270 : CP003732]	45.05	1	13	13	39	3.96162e+07	9.26296e+06	712.51	39.56	11	28	281.58	13.63	5	11	455	49.4281	8.11865
2522004904	Tph_c25710 rpsH small subunit ribosomal protein S8 [Thermacetogenium phaeum DSM 12270 : CP003732]	45.04	1	7	7	86	2.76741e+08	1.67069e+08	1018.27	34.35	6	38	1235.73	45.04	7	48	131	14.765	9.81787
2522005046	Tph_c27130 mreB2 rod shape-determining protein MreB [Thermacetogenium phaeum DSM 12270 : CP003732]	44.87	1	11	13	104	1.48817e+08	1.14532e+08	1715.08	39.88	11	51	1756.52	44.87	13	53	341	36.4486	7.10791
2522004914	Tph_c25810 rpsS SSU ribosomal protein S19P [Thermacetogenium phaeum DSM 12270 : CP003732]	44.68	1	5	5	32	8.11203e+07	6.66958e+07	512.27	44.68	5	21	248.64	23.4	2	11	94	10.7827	10.1401
2522002965	Tph_c06130 Uncharacterized conserved protein YbjQ, UPF0145 family [Thermacetogenium phaeum DSM 12270 : CP003732]	44.66	1	2	2	13	3.96584e+07	3.43465e+07	371.26	44.66	2	6	351.73	44.66	2	7	103	10.9716	4.76709
2522003025	Tph_c06740 gap glyceraldehyde-3-phosphate dehydrogenase (NAD+) [Thermacetogenium phaeum DSM 12270 : CP003732]	44.48	1	9	9	43	3.78857e+07	3.33257e+07	690.94	40.3	8	24	576.39	42.09	8	19	335	35.949	8.22119
2522002360	Tph_c00040 protein of unknown function (DUF370) [Thermacetogenium phaeum DSM 12270 : CP003732]	44.19	1	4	4	10	1.80837e+07	1.02431e+07	52.13	27.91	2	3	204.26	44.19	4	7	86	9.77025	9.45166
2522005121	Tph_c27880 L-ascorbate metabolism protein UlaG, beta-lactamase superfamily [Thermacetogenium phaeum DSM 12270 : CP003732]	44.08	1	7	7	54	8.27794e+07	7.51074e+07	620.51	44.08	7	31	529.18	26.07	4	23	211	23.5171	6.25244
2522003193	Tph_c08440 purS phosphoribosylformylglycinamidine synthase [Thermacetogenium phaeum DSM 12270 : CP003732]	44.05	1	4	4	11	2.54329e+07	3.49431e+07	328.97	35.71	3	7	153.65	26.19	2	4	84	9.63913	5.5542
2522003625	Tph_c12770 nrdD ribonucleoside-triphosphate reductase class III catalytic subunit [Thermacetogenium phaeum DSM 12270 : CP003732]	43.96	1	19	19	118	1.28361e+08	7.26596e+07	2561.64	41.73	16	65	2529.2	36.36	15	53	671	75.8664	6.97607
2522003787	Tph_c14410 pyrE orotate phosphoribosyltransferase [Thermacetogenium phaeum DSM 12270 : CP003732]	43.92	1	7	7	33	1.77078e+07	1.15983e+07	681.26	40.21	6	18	388.81	35.98	6	15	189	20.5138	6.53662
2522002459	Tph_c01050 cooC1 CO dehydrogenase maturation factor [Thermacetogenium phaeum DSM 12270 : CP003732]	43.51	1	7	7	36	7.49094e+07	3.18236e+06	1090.09	43.51	7	31	175.65	10.31	2	5	262	27.8165	5.26221
2522003794	Tph_c14480 pyrB aspartate carbamoyltransferase [Thermacetogenium phaeum DSM 12270 : CP003732]	43.13	1	9	9	74	1.29878e+08	1.01534e+08	1160.84	40.58	8	34	1242.16	30.03	7	40	313	34.3713	7.29834
2522005014	Tph_c26810 ftsH2 membrane protease FtsH catalytic subunit [Thermacetogenium phaeum DSM 12270 : CP003732]	42.83	1	18	18	92	1.02022e+08	7.23777e+07	1506.27	38.17	16	42	1525.05	41.17	17	50	600	66.6759	5.97314
2522003376	Tph_c10270 rplS LSU ribosomal protein L19P [Thermacetogenium phaeum DSM 12270 : CP003732]	42.48	1	7	7	58	1.07607e+08	7.5793e+07	662.84	41.59	6	32	760.12	35.4	6	26	113	13.1823	11.1948
2522002518	Tph_c01640 MOSC domain-containing protein YiiM [Thermacetogenium phaeum DSM 12270 : CP003732]	42.48	1	3	3	5	0	9.04198e+06					84.92	42.48	3	5	153	16.4796	6.68311
2522005168	Tph_c28350 spoVG stage V sporulation protein G [Thermacetogenium phaeum DSM 12270 : CP003732]	42.35	1	4	4	30	9.10268e+07	3.41824e+07	260.65	42.35	4	20	148.92	42.35	4	10	85	9.55791	7.34229
2522003595	Tph_c12470 dtd D-tyrosyl-tRNA(Tyr) deacylase [Thermacetogenium phaeum DSM 12270 : CP003732]	42.28	1	4	4	23	2.48217e+07	6.52697e+06	455.75	36.91	3	11	394.3	30.2	3	12	149	16.4906	6.7417
2522003731	Tph_c13840 hfq RNA-binding protein Hfq [Thermacetogenium phaeum DSM 12270 : CP003732]	42.22	1	3	3	20	1.8314e+07	7.28059e+06	286.18	26.67	2	9	219.94	42.22	3	11	90	10.1604	8.47021
2522004472	Tph_c21290 degP Do/DeqQ family serine protease [Thermacetogenium phaeum DSM 12270 : CP003732]	41.9	1	13	13	104	2.00021e+08	1.66779e+08	2258.71	40.1	11	52	1851.07	41.9	12	52	389	41.0678	5.46533
2522004126	Tph_c17810 thiD hydroxymethylpyrimidine/phosphomethylpyrimidine kinase [Thermacetogenium phaeum DSM 12270 : CP003732]	41.85	1	7	7	71	9.6625e+07	4.80878e+07	1384.86	41.85	7	38	1468.7	29.26	5	33	270	29.038	6.90283
2522004942	Tph_c26090 nusG transcription antitermination protein nusG [Thermacetogenium phaeum DSM 12270 : CP003732]	41.84	1	6	6	25	8.2466e+07	2.40624e+07	581.49	41.84	6	19	287.35	24.49	2	6	196	22.3646	7.32764
2522003493	Tph_c11450 asdB aspartate semialdehyde dehydrogenase [Thermacetogenium phaeum DSM 12270 : CP003732]	41.84	1	11	11	45	4.13685e+07	2.41769e+07	679.69	36.2	10	25	632.85	28.49	8	20	337	36.9726	5.90967
2522005170	Tph_c28370 DNA-binding transcriptional regulator, GntR family [Thermacetogenium phaeum DSM 12270 : CP003732]	41.63	1	9	9	26	3.97436e+07	3.1149e+07	551.21	41.63	9	19	258.51	12.45	2	7	233	25.9838	5.35107
2522005009	Tph_c26760 dihydropteroate synthase [Thermacetogenium phaeum DSM 12270 : CP003732]	41.63	1	13	13	37	2.28297e+07	2.26887e+07	775.28	29.8	10	24	423.85	27.83	8	13	406	44.9618	7.97217
2522004893	Tph_c25600 rpsM small subunit ribosomal protein S13 [Thermacetogenium phaeum DSM 12270 : CP003732]	41.46	1	8	8	41	6.91055e+07	2.77603e+07	544.22	41.46	8	26	278.22	34.15	5	15	123	14.1858	10.77
2522003384	Tph_c10350 glcD1 glycolate oxidase [Thermacetogenium phaeum DSM 12270 : CP003732]	41.43	1	14	14	71	4.60922e+07	2.64123e+07	1535.03	41.43	14	40	1141.46	31.24	11	31	461	50.4286	5.21143
2522003261	Tph_c09120 mtbC12 5-methyltetrahydrofolate--homocysteine methyltransferase [Thermacetogenium phaeum DSM 12270 : CP003732]	41.43	1	7	7	27	2.23595e+07	1.23848e+08	105.5	9.52	2	4	797.72	41.43	7	23	210	22.4175	4.84326
2522004554	Tph_c22120 glnQ polar amino acid transport system ATP-binding protein [Thermacetogenium phaeum DSM 12270 : CP003732]	41.32	1	7	7	33	4.63018e+07	4.75965e+07	506.93	41.32	7	16	396.88	36.78	6	17	242	26.8852	6.39209
2522004079	Tph_c17340 bchI2 magnesium chelatase subunit I [Thermacetogenium phaeum DSM 12270 : CP003732]	41.28	2	10	10	59	125942551	2.1554e+07	657.12	37.35	9	37	744.45	25.8	6	22	407	45.4198	6.75635
2522003902	Tph_c15560 hom homoserine dehydrogenase [Thermacetogenium phaeum DSM 12270 : CP003732]	41.28	1	12	12	54	6.79671e+07	7.8628e+07	882.6	41.28	12	33	757.79	27.06	7	21	436	47.2769	5.30029
2522004868	Tph_c25350 Uncharacterized protein, pyridoxamine 5'-phosphate oxidase (PNPOx-like) family [Thermacetogenium phaeum DSM 12270 : CP003732]	41.22	1	5	5	19	2.47403e+07	1.47332e+07	310.56	41.22	5	10	245.02	41.22	5	9	131	15.1086	8.25049
2522005073	Tph_c27400 atpH ATP synthase F1 subcomplex delta subunit [Thermacetogenium phaeum DSM 12270 : CP003732]	40.96	1	7	7	62	1.33935e+08	1.84995e+08	1090.49	36.17	6	30	1173.87	40.96	7	32	188	21.722	9.43701
2522002882	Tph_c05290 cobH precorrin-8X methylmutase [Thermacetogenium phaeum DSM 12270 : CP003732]	40.92	1	10	10	38	5.35168e+06	2.52561e+07	277.16	14.12	3	7	963.99	40.92	10	31	347	36.6288	8.17725
2522003289	Tph_c09400 sufC Fe-S cluster assembly ATP-binding protein [Thermacetogenium phaeum DSM 12270 : CP003732]	40.87	1	8	8	45	7.2947e+07	1.31789e+07	643.76	40.87	8	34	184.11	32.54	6	11	252	27.6746	6.99072
2522004886	Tph_c25530 rpsI small subunit ribosomal protein S9 [Thermacetogenium phaeum DSM 12270 : CP003732]	40.77	1	8	8	73	1.34346e+08	9.7034e+07	1101.96	40.77	7	42	695.98	40.77	8	31	130	14.5122	11.5903
2522003849	Tph_c15030 speE2 spermidine synthase [Thermacetogenium phaeum DSM 12270 : CP003732]	40.51	1	13	13	78	1.93117e+08	1.36651e+08	1347.28	40.51	13	44	1048.15	40.15	11	34	274	31.4059	5.22412
2522004145	Tph_c18000 Uncharacterized protein, contains metal-binding DGC domain [Thermacetogenium phaeum DSM 12270 : CP003732]	40.48	1	2	2	2	1.19757e+07	0	27.01	40.48	2	2					126	14.0482	8.41162
2522003463	Tph_c11150 tsf translation elongation factor Ts (EF-Ts) [Thermacetogenium phaeum DSM 12270 : CP003732]	40.4	1	9	9	87	1.33597e+08	7.59762e+07	1539.61	40.4	9	56	779.13	34.34	7	31	198	22.5257	6.78564
2522004891	Tph_c25580 rpsD SSU ribosomal protein S4P [Thermacetogenium phaeum DSM 12270 : CP003732]	40.38	1	14	14	69	2.59774e+08	1.68037e+08	849.84	40.38	13	34	833.89	39.42	12	35	208	24.4141	10.0962
2522004811	Tph_c24780 Uncharacterized 2Fe-2 and 4Fe-4S clusters-containing protein, contains DUF4445 domain [Thermacetogenium phaeum DSM 12270 : CP003732]	40.36	1	19	19	126	1.68704e+08	1.2559e+08	2148.59	40.36	19	71	1512.26	30.47	14	55	617	65.4279	5.21143
2522005249	Tph_c29160 Protein of unknown function (DUF1638) [Thermacetogenium phaeum DSM 12270 : CP003732]	40.33	1	6	6	11	1.34737e+07	1.82929e+07		0			396.38	40.33	6	11	181	20.4556	4.67822
2522005220	Tph_c28870 2-oxoglutarate ferredoxin oxidoreductase subunit delta [Thermacetogenium phaeum DSM 12270 : CP003732]	40.23	1	3	3	13	1.16384e+07	1.22756e+07	216.81	40.23	3	10	83.44	32.18	2	3	87	9.49979	8.39697
2522003115	Tph_c07650 rbr Rubrerythrin [Thermacetogenium phaeum DSM 12270 : CP003732]	40.1	1	8	8	65	2.89675e+08	3.19979e+08	1393.5	40.1	8	38	1175.85	40.1	8	27	197	22.187	5.50342
2522003464	Tph_c11160 pyrH uridylate kinase [Thermacetogenium phaeum DSM 12270 : CP003732]	40.08	1	8	8	43	5.81509e+07	1.52037e+07	651.45	30.17	7	24	453.77	27.69	5	19	242	26.2447	7.34229
2522004580	Tph_c22380 ftsZ2 formylmethanofuran dehydrogenase subunit E [Thermacetogenium phaeum DSM 12270 : CP003732]	40	1	6	7	34	1.29393e+08	2.94465e+08	830.35	35.61	6	23	476.49	27.32	5	11	205	22.7976	7.57666
2522004875	Tph_c25420 argH argininosuccinate lyase [Thermacetogenium phaeum DSM 12270 : CP003732]	39.96	1	18	18	77	6.3872e+07	2.28551e+07	1534.47	39.96	18	54	908.82	16.97	7	23	548	62.032	5.88428
2522003597	Tph_c12490 hisS histidyl-tRNA synthetase [Thermacetogenium phaeum DSM 12270 : CP003732]	39.95	1	15	15	71	7.5647e+07	3.79632e+07	1114.7	34.35	12	43	852.21	29.44	12	28	428	48.5959	7.13721
2522003366	Tph_c10170 ftsY fused signal recognition particle receptor [Thermacetogenium phaeum DSM 12270 : CP003732]	39.94	1	11	11	34	1.12177e+08	3.23861e+07	678.42	39.94	11	23	435.08	12.01	3	11	308	33.7393	6.31592
2522002945	Tph_c05930 rex redox-sensing transcriptional repressor [Thermacetogenium phaeum DSM 12270 : CP003732]	39.91	1	7	7	30	4.85736e+07	3.15057e+07	757.39	39.91	7	18	469.66	25.23	4	12	218	23.6969	9.43701
2522002358	Tph_c00020 dnaN DNA polymerase-3 subunit beta [Thermacetogenium phaeum DSM 12270 : CP003732]	39.89	1	8	8	27	3.30122e+07	2.1537e+07	743.72	39.89	8	19	400.28	16.98	4	8	371	40.8186	4.80518
2522003241	Tph_c08920 hypothetical protein [Thermacetogenium phaeum DSM 12270 : CP003732]	39.84	1	4	4	24	8.05757e+07	4.44863e+07	288.77	39.84	4	11	348.42	30.89	3	13	123	13.6917	8.39697
2522004188	Tph_c18430 nuoG 4Fe-4S dicluster domain-containing protein [Thermacetogenium phaeum DSM 12270 : CP003732]	39.77	1	13	13	71	123670062	1.52243e+08	1548.58	38.64	11	38	1379.67	34.94	11	33	352	38.7271	6.17627
2522005072	Tph_c27390 atpA ATP synthase F1 subcomplex alpha subunit [Thermacetogenium phaeum DSM 12270 : CP003732]	39.73	1	22	22	141	2.28134e+08	1.62908e+08	2198.64	37.96	19	64	2128.58	31.7	19	77	511	56.0693	5.21143
2522005038	Tph_c27050 dihydropyrimidinase [Thermacetogenium phaeum DSM 12270 : CP003732]	39.66	1	14	15	95	9.97032e+07	1.09717e+08	1493.58	35.86	13	47	1349.75	37.55	14	48	474	52.4927	5.30029
2522004128	Tph_c17830 thiC1 hydroxymethylpyrimidine synthase [Thermacetogenium phaeum DSM 12270 : CP003732]	39.49	1	13	13	46	3.06793e+07	17245016	1076.49	37.41	11	28	738.14	29.56	10	18	433	47.6236	5.31299
2522004908	Tph_c25750 rplN LSU ribosomal protein L14P [Thermacetogenium phaeum DSM 12270 : CP003732]	39.34	1	6	6	44	2.47955e+08	1.57276e+08	1178.72	39.34	6	29	511.53	31.97	4	15	122	13.3053	10.0522
2522003602	Tph_c12540 hypothetical protein [Thermacetogenium phaeum DSM 12270 : CP003732]	39.28	1	9	9	41	5.21944e+07	2.83691e+07	824.77	39.28	9	27	596.91	16.71	4	14	359	39.7763	5.12256
2522004172	Tph_c18270 tyrS tyrosyl-tRNA synthetase [Thermacetogenium phaeum DSM 12270 : CP003732]	39.17	1	12	12	65	4.98668e+07	2.34806e+07	842.06	39.17	12	39	521.06	23.36	7	26	411	46.0725	5.52881
2522004252	Tph_c19080 lcfB Acyl-CoA synthetase (AMP-forming)/AMP-acid ligase II [Thermacetogenium phaeum DSM 12270 : CP003732]	39.16	1	18	18	76	3.98139e+08	9.0461e+06	1933.22	39.16	18	76		0			521	58.9374	6.27783
2522004926	Tph_c25930 rpoB DNA-directed RNA polymerase subunit beta [Thermacetogenium phaeum DSM 12270 : CP003732]	39.04	1	34	34	144	4.30532e+07	4.69517e+07	2485.08	34.99	30	93	1358.36	23.86	22	51	1186	132.369	4.93213
2522003629	Tph_c12810 copZ copper chaperone [Thermacetogenium phaeum DSM 12270 : CP003732]	39.02	1	3	3	11	1.10713e+07	2.61647e+07	63.29	25.61	2	3	145.04	39.02	3	8	82	9.07355	5.21143
2522002422	Tph_c00680 selenium metabolism protein YedF [Thermacetogenium phaeum DSM 12270 : CP003732]	38.97	1	6	6	38	5.52468e+07	2.59768e+07	773.98	32.82	5	23	547.21	29.74	5	15	195	21.6128	5.09717
2522004828	Tph_c24950 gsiB2 peptide/nickel transport system substrate-binding protein [Thermacetogenium phaeum DSM 12270 : CP003732]	38.95	1	10	10	57	8.02209e+07	4.65845e+07	1002.52	38.95	10	30	1011.53	28.88	7	27	516	57.1595	5.57959
2522005114	Tph_c27810 rho transcription termination factor Rho [Thermacetogenium phaeum DSM 12270 : CP003732]	38.76	1	14	14	54	3.90808e+07	3.08192e+07	1222.86	31.58	11	38	321.65	21.77	8	16	418	47.2231	6.20166
2522002371	Tph_c00170 serA D-3-phosphoglycerate dehydrogenase [Thermacetogenium phaeum DSM 12270 : CP003732]	38.61	1	16	16	89	6.39663e+07	8.01703e+07	1796.18	38.61	16	48	1507.38	35.03	13	41	531	58.3038	6.40479
2522003684	Tph_c13370 zapA cell division protein ZapA [Thermacetogenium phaeum DSM 12270 : CP003732]	38.6	1	4	4	16	3.80512e+07	4.56301e+06	435.15	38.6	4	11	231.33	21.93	2	5	114	12.8477	8.35303
2522003003	Tph_c06520 transketolase [Thermacetogenium phaeum DSM 12270 : CP003732]	38.58	1	8	8	42	8.39009e+07	3.53495e+07	646.08	38.58	8	26	344.25	22.22	6	16	324	34.8092	6.43018
2522003899	Tph_c15530 lysC aspartate kinase [Thermacetogenium phaeum DSM 12270 : CP003732]	38.56	1	12	12	51	1.13843e+08	5.30293e+07	946.67	38.56	12	32	710.23	21.39	6	19	402	43.1598	5.94775
2522003236	Tph_c08870 hisF imidazole glycerol phosphate synthase subunit hisF [Thermacetogenium phaeum DSM 12270 : CP003732]	38.49	1	7	7	22	2.89464e+07	1.5165e+07	585.1	38.49	7	14	469.75	18.65	3	8	252	27.0291	5.56689
2522003485	Tph_c11370 pnp polyribonucleotide nucleotidyltransferase [Thermacetogenium phaeum DSM 12270 : CP003732]	38.19	1	18	19	66	1.03778e+08	3.50245e+06	2192.34	38.19	19	66		0			707	77.41	5.22412
2522004454	Tph_c21110 dnaK molecular chaperone DnaK [Thermacetogenium phaeum DSM 12270 : CP003732]	38.15	1	15	16	100	2.07108e+08	8.6467e+07	1975.6	38.15	16	68	1110.36	19.32	9	32	616	66.2775	5.2749
2522004881	Tph_c25480 argC N-acetyl-gamma-glutamyl-phosphate reductase [Thermacetogenium phaeum DSM 12270 : CP003732]	38.04	1	10	10	32	4.61918e+07	1.84646e+07	705.81	38.04	10	25	208.69	12.68	4	7	347	37.7006	6.53662
2522004897	Tph_c25640 map methionyl aminopeptidase [Thermacetogenium phaeum DSM 12270 : CP003732]	37.9	1	5	5	29	6.62033e+07	1.72047e+07	566.24	37.9	5	20	292.67	20.56	3	9	248	27.0798	6.34131
2522005167	Tph_c28340 glmU bifunctional UDP-N-acetylglucosamine pyrophosphorylase / Glucosamine-1-phosphate N-acetyltransferase [Thermacetogenium phaeum DSM 12270 : CP003732]	37.89	1	12	12	74	5.30109e+07	2.95925e+07	1451.25	37.89	12	40	1077.66	29.15	9	34	446	47.3307	5.69385
2522002536	Tph_c01820 Copper amine oxidase N-terminal domain-containing protein [Thermacetogenium phaeum DSM 12270 : CP003732]	37.82	1	11	11	59	2.51714e+08	7.37867e+07	1288.53	37.82	11	45	484.97	14.57	4	14	357	39.5068	5.8335
2522003982	Tph_c16360 asp2 Uncharacterized conserved protein YloU, alkaline shock protein (Asp23) family [Thermacetogenium phaeum DSM 12270 : CP003732]	37.69	1	5	5	59	2.17393e+08	1.7214e+08	528.93	32.31	4	26	587.18	37.69	5	33	130	13.8503	4.70361
2522002757	Tph_c04030 hypothetical protein [Thermacetogenium phaeum DSM 12270 : CP003732]	37.57	1	6	6	70	2.13997e+08	7.72163e+07	1844.42	37.57	6	42	1164.35	37.57	6	28	181	19.112	7.85498
2522002497	Tph_c01430 athL trimethylamine-N-oxide reductase (cytochrome c) [Thermacetogenium phaeum DSM 12270 : CP003732]	37.46	1	28	28	148	5.32409e+07	1.96888e+08	602.28	17.11	11	24	3090.07	37.46	28	124	865	97.755	5.88428
2522004797	Tph_c24640 Spore germination protein YaaH [Thermacetogenium phaeum DSM 12270 : CP003732]	37.28	1	11	11	50	4.53704e+07	5.12813e+07	564.04	22.15	7	17	861.61	37.28	11	33	456	51.0072	7.79639
2522003475	Tph_c11270 rimP ribosome maturation factor RimP [Thermacetogenium phaeum DSM 12270 : CP003732]	37.09	1	4	4	12	4.76547e+07	0	108.51	37.09	4	12					151	17.08	5.96045
2522004482	Tph_c21390 leuS leucyl-tRNA synthetase [Thermacetogenium phaeum DSM 12270 : CP003732]	37.05	1	23	23	96	5.86582e+07	2.49189e+07	1596.69	37.05	23	65	774.31	18.77	13	31	826	94.2809	6.07471
2522003580	Tph_c12320 hypothetical protein [Thermacetogenium phaeum DSM 12270 : CP003732]	37.02	1	4	4	30	4.02945e+07	2.98477e+07	440.23	37.02	4	11	680.63	37.02	4	19	181	21.1686	8.1626
2522005069	Tph_c27360 atpE ATP synthase F1 subcomplex epsilon subunit [Thermacetogenium phaeum DSM 12270 : CP003732]	36.99	1	4	4	26	5.38062e+07	3.86996e+07	320.15	36.99	4	16	231.85	31.51	3	10	146	16.1137	9.0415
2522004601	Tph_c22590 hypothetical protein [Thermacetogenium phaeum DSM 12270 : CP003732]	36.73	1	2	2	2	0	2.44391e+07					76.09	36.73	2	2	98	10.9704	9.53955
2522003424	Tph_c10760 hslU ATP-dependent HslUV protease ATP-binding subunit HslU [Thermacetogenium phaeum DSM 12270 : CP003732]	36.64	1	13	13	44	6.16962e+07	1.56586e+07	472.27	33.41	12	26	555.72	23.06	8	18	464	52.5809	5.36377
2522002432	Tph_c00780 rplI LSU ribosomal protein L9P [Thermacetogenium phaeum DSM 12270 : CP003732]	36.6	1	6	7	41	8.36472e+07	9.2814e+07	316.35	35.95	6	20	487.74	31.37	6	21	153	16.5953	10.0376
2522004827	Tph_c24940 Uncharacterized conserved protein, contains GH25 family domain [Thermacetogenium phaeum DSM 12270 : CP003732]	36.44	1	8	8	51	1.08241e+08	5.72995e+07	779.53	36.44	8	30	747.79	30.36	6	21	247	27.5309	5.49072
2522003589	Tph_c12410 secD preprotein translocase subunit SecD [Thermacetogenium phaeum DSM 12270 : CP003732]	36.41	1	15	15	125	1.25169e+08	2.4097e+08	1337.36	34.33	13	47	2670.51	36.41	15	78	434	47.2941	9.56885
2522004158	Tph_c18130 nadE2 NAD+ synthase [Thermacetogenium phaeum DSM 12270 : CP003732]	36.36	1	6	7	39	2.9717e+08	1.18042e+08	673.32	36.36	7	22	669.98	27.27	6	17	264	29.2563	6.56592
2522004320	Tph_c19770 Uncharacterized conserved protein YlxW, UPF0749 family [Thermacetogenium phaeum DSM 12270 : CP003732]	36.33	1	7	8	33	2.11981e+07	2.99343e+07	326.15	21.63	5	16	366.93	28.57	6	17	245	27.6357	5.98584
2522003686	Tph_c13390 Putative GTP cyclohydrolase 1 type 2, NIF3 family [Thermacetogenium phaeum DSM 12270 : CP003732]	36.28	1	9	9	54	6.1e+07	1.19414e+07	1227.08	36.28	9	34	465.35	27.44	6	20	317	35.2505	6.60986
2522003168	Tph_c08190 atoS two-component system, NtrC family, sensor kinase [Thermacetogenium phaeum DSM 12270 : CP003732]	36.27	1	16	16	81	1.07881e+08	3.09928e+07	1824.02	36.27	16	57	616.27	22.36	10	24	568	63.151	5.38916
2522004816	Tph_c24830 HlyD family secretion protein [Thermacetogenium phaeum DSM 12270 : CP003732]	36.25	1	9	9	35	1.89967e+07	4.47661e+07	147.6	16.01	4	6	793.37	36.25	9	29	331	36.5013	5.87158
2522004620	Tph_c22780 rpsU small subunit ribosomal protein S21 [Thermacetogenium phaeum DSM 12270 : CP003732]	36.21	1	3	3	13	4.17796e+06	1.04273e+07	98.41	36.21	3	7	101.45	34.48	2	6	58	6.91082	11.4292
2522003984	Tph_c16380 oxaloacetate decarboxylase, alpha subunit [Thermacetogenium phaeum DSM 12270 : CP003732]	36.04	1	19	19	127	6.52948e+07	4.78799e+07	2448.04	34.95	18	85	1154.57	26.83	15	42	641	71.4217	5.21143
2522003925	Tph_c15790 cobO2 cob(I)alamin adenosyltransferase [Thermacetogenium phaeum DSM 12270 : CP003732]	36.02	1	6	6	29	1.12e+08	8.89793e+07	615.71	36.02	6	16	539.58	17.2	3	13	186	20.7315	6.75635
2522002458	Tph_c01040 yaeB tRNA-Thr(GGU) m(6)t(6)A37 methyltransferase TsaA [Thermacetogenium phaeum DSM 12270 : CP003732]	36	1	2	2	3	1.61429e+07	0	108.51	36	2	3					150	16.2404	7.26904
2522002498	Tph_c01440 bthL Fe-S-cluster-containing dehydrogenase component [Thermacetogenium phaeum DSM 12270 : CP003732]	35.93	1	11	11	61	1.43927e+07	2.05894e+08	362.98	25.93	6	13	1378.39	35.93	11	48	270	30.2039	5.43994
2522004157	Tph_c18120 DNA-binding regulatory protein, YebC/PmpR family [Thermacetogenium phaeum DSM 12270 : CP003732]	35.83	1	8	8	67	6.89849e+07	9.21314e+07	941.1	28.35	5	35	715.53	35.83	8	32	254	28.0393	5.12256
2522002565	Tph_c02110 Uncharacterized conserved protein, DUF433 family [Thermacetogenium phaeum DSM 12270 : CP003732]	35.8	1	3	3	10	1.74632e+07	7.24478e+06	167.31	22.22	2	5	121.91	35.8	3	5	81	9.13169	4.61475
2522002619	Tph_c02650 yveL capsular exopolysaccharide family [Thermacetogenium phaeum DSM 12270 : CP003732]	35.68	1	6	6	32	1.0582e+08	7.92903e+07	612.35	30.29	5	17	505.31	35.68	6	15	241	26.345	6.93213
2522002505	Tph_c01510 moeA1 molybdopterin molybdotransferase [Thermacetogenium phaeum DSM 12270 : CP003732]	35.65	1	10	10	42	0	3.29576e+07					1141.32	35.65	10	42	418	44.4456	5.26221
2522003268	Tph_c09190 hypC Hydrogenase maturation protein HypC [Thermacetogenium phaeum DSM 12270 : CP003732]	35.62	1	2	2	5	9.11501e+06	6.8317e+06	152.37	35.62	2	5		0			73	7.95213	4.48779
2522004246	Tph_c19020 hypothetical protein [Thermacetogenium phaeum DSM 12270 : CP003732]	35.58	1	8	8	88	6.12651e+07	5.53918e+07	1316.45	27.4	5	34	2120.88	35.58	8	54	208	24.5946	6.39209
2522004110	Tph_c17650 gltX glutamyl-tRNA synthetase [Thermacetogenium phaeum DSM 12270 : CP003732]	35.47	1	13	14	74	7.27119e+07	3.63305e+07	1371.78	34.07	13	46	730.02	22.24	8	28	499	56.7135	6.50732
2522004449	Tph_c21060 histidine triad (HIT) family protein [Thermacetogenium phaeum DSM 12270 : CP003732]	35.4	1	3	3	4	21518324	1.01721e+07		0			100.34	35.4	3	4	113	12.2665	6.78564
2522002933	Tph_c05800 ppdK pyruvate phosphate dikinase [Thermacetogenium phaeum DSM 12270 : CP003732]	35.33	1	27	27	160	6.50926e+07	8.30105e+07	3061.58	34.42	26	98	2009.74	30.93	23	62	886	97.5924	6.01123
2522003173	Tph_c08240 nuoE3 NADH-quinone oxidoreductase subunit E [Thermacetogenium phaeum DSM 12270 : CP003732]	35.2	1	5	5	28	7.96231e+07	5.41543e+07	562.49	31.28	4	14	521.58	20.67	3	14	179	19.861	5.63037
2522005057	Tph_c27240 ADP-ribose pyrophosphatase YjhB, NUDIX family [Thermacetogenium phaeum DSM 12270 : CP003732]	35.07	1	4	4	11	1.32918e+07	1.0577e+07	218.57	29.1	3	6	89.13	26.87	3	5	134	15.5931	5.40186
2522003783	Tph_c14370 dapL LL-diaminopimelate aminotransferase apoenzyme [Thermacetogenium phaeum DSM 12270 : CP003732]	35.04	1	10	10	39	6.46629e+07	4.95768e+07	657.95	32.23	9	23	400.15	17.39	6	16	391	42.9922	6.26514
2522003473	Tph_c11250 ispG 4-hydroxy-3-methylbut-2-en-1-yl diphosphate synthase [Thermacetogenium phaeum DSM 12270 : CP003732]	34.99	1	9	9	50	4.16241e+07	2.7746e+07	914.13	34.99	9	25	899.99	33.06	8	25	363	38.6118	8.68994
2522004123	Tph_c17780 thiE1 thiamine-phosphate pyrophosphorylase [Thermacetogenium phaeum DSM 12270 : CP003732]	34.91	1	6	7	24	2.85248e+07	1.29084e+07	460.19	34.91	7	14	403.57	23.58	4	10	212	23.0443	5.50342
2522004966	Tph_c26330 hycE formate hydrogenlyase subunit 5 [Thermacetogenium phaeum DSM 12270 : CP003732]	34.78	1	17	17	74	3.72792e+06	6.53547e+07	31.05	4.5	2	2	1936.15	34.78	17	72	578	66.0497	6.02393
2522003284	Tph_c09350 mtrB transcription attenuation protein (tryptophan RNA-binding attenuator protein) [Thermacetogenium phaeum DSM 12270 : CP003732]	34.67	1	2	2	10	3.50346e+07	5.875e+07	237.23	34.67	2	5	227.84	34.67	2	5	75	8.32031	7.50342
2522003635	Tph_c12870 hypothetical protein [Thermacetogenium phaeum DSM 12270 : CP003732]	34.65	1	3	3	10	4.91715e+07	0	507.22	34.65	3	10					101	11.2299	9.34912
2522003288	Tph_c09390 pyk pyruvate kinase [Thermacetogenium phaeum DSM 12270 : CP003732]	34.65	1	16	16	48	2.94823e+07	1.55772e+07	660.21	27.62	13	28	430.26	16.64	8	20	583	62.3721	7.48877
2522003682	Tph_c13350 pheS phenylalanyl-tRNA synthetase, alpha subunit [Thermacetogenium phaeum DSM 12270 : CP003732]	34.63	1	9	10	54	2.05829e+08	2.15713e+07	719.24	34.63	10	37	557.42	12.74	4	17	361	40.7541	7.1665
2522002937	Tph_c05850 rpoD1 RNA polymerase primary sigma factor [Thermacetogenium phaeum DSM 12270 : CP003732]	34.63	1	8	8	47	8.14969e+07	3.15366e+07	1128.19	34.35	7	33	638.19	23.55	5	14	361	41.2307	5.09717
2522002775	Tph_c04210 nuoF1 NADH-quinone oxidoreductase subunit F [Thermacetogenium phaeum DSM 12270 : CP003732]	34.42	1	15	15	58	1.56787e+07	1.12329e+08	338.77	10.79	4	13	1299.31	34.42	15	45	584	63.5727	5.5415
2522003607	Tph_c12590 murE1 UDP-N-acetylmuramoylalanyl-D-glutamate--2,6-diaminopimelate ligase [Thermacetogenium phaeum DSM 12270 : CP003732]	34.34	1	14	14	80	6.43804e+07	2.69182e+07	1980.36	32.32	13	52	1054.15	21.82	9	28	495	54.5674	7.03467
2522002878	Tph_c05250 cbiF precorrin-4/cobalt-precorrin-4 C11-methyltransferase [Thermacetogenium phaeum DSM 12270 : CP003732]	34.34	1	6	6	12	0	2.3779e+07					289	34.34	6	12	265	28.0958	6.53662
2522004903	Tph_c25700 rplF large subunit ribosomal protein L6 [Thermacetogenium phaeum DSM 12270 : CP003732]	34.25	1	5	5	64	3.87863e+08	4.55993e+08	1202	24.31	4	31	1388.07	34.25	5	33	181	19.8541	9.81787
2522003165	Tph_c08160 Glycosyltransferase involved in cell wall bisynthesis [Thermacetogenium phaeum DSM 12270 : CP003732]	34.2	1	9	9	56	2.38996e+07	7.82064e+07	435.78	27.46	7	24	850.11	33.94	8	32	386	44.4058	9.20264
2522004878	Tph_c25450 argD2 acetylornithine aminotransferase apoenzyme [Thermacetogenium phaeum DSM 12270 : CP003732]	34.18	1	9	9	29	5.80292e+07	2.82367e+07	741.88	34.18	9	22	290.52	11.22	3	7	392	42.5579	6.3667
2522004951	Tph_c26180 lysS lysyl-tRNA synthetase, class II [Thermacetogenium phaeum DSM 12270 : CP003732]	34.15	1	13	13	42	5.81869e+07	2.90056e+07	1027.63	32.72	12	32	274.86	16.87	6	10	492	56.264	6.17627
2522003362	Tph_c10130 acpP acyl carrier protein [Thermacetogenium phaeum DSM 12270 : CP003732]	34.15	1	4	4	32	1.22135e+08	9.85232e+07	635.77	34.15	4	18	431.17	32.93	2	14	82	9.23256	3.84033
2522003859	Tph_c15130 acsE methyltetrahydrofolate--corrinoid iron-sulfur protein Co-methyltransferase [Thermacetogenium phaeum DSM 12270 : CP003732]	34.09	1	6	6	62	3.00714e+08	2.41781e+08	935.8	34.09	6	31	954.56	34.09	6	31	264	28.9735	4.89404
2522002748	Tph_c03940 sppA signal peptide peptidase A. Serine peptidase. MEROPS family S49 [Thermacetogenium phaeum DSM 12270 : CP003732]	33.99	1	5	6	34	4.68034e+07	7.20838e+07	824.83	30.69	5	19	721.89	33.99	6	15	303	32.1842	9.33447
2522002437	Tph_c00830 F420-0:Gamma-glutamyl ligase [Thermacetogenium phaeum DSM 12270 : CP003732]	33.85	1	12	12	70	1.07395e+08	4.36774e+07	1380.97	30	10	44	672.55	20.77	7	26	520	56.314	5.5415
2522004159	Tph_c18140 apbE hypothetical protein [Thermacetogenium phaeum DSM 12270 : CP003732]	33.74	1	6	8	29	3.01236e+07	3.99409e+07	500.18	29.67	7	21	89.96	20.73	4	8	246	26.279	9.12939
2522003647	Tph_c12990 glnA4 L-glutamine synthetase [Thermacetogenium phaeum DSM 12270 : CP003732]	33.71	1	9	9	42	6.27179e+07	1.70443e+07	937.78	33.71	9	28	398.41	15.51	4	14	445	49.9994	6.48096
2522003371	Tph_c10220 ffh signal recognition particle subunit FFH/SRP54 (srp54) [Thermacetogenium phaeum DSM 12270 : CP003732]	33.7	1	10	10	32	3.54942e+07	6.80182e+06	835.77	33.7	10	25	138.47	11.09	3	7	451	49.7348	9.42236
2522004807	Tph_c24740 pylS phenylalanyl-tRNA synthetase alpha chain [Thermacetogenium phaeum DSM 12270 : CP003732]	33.69	1	11	11	40	4.71134e+07	4.19132e+07	539.25	23.3	6	15	762.65	29.75	10	25	279	31.9878	7.51807
2522004247	Tph_c19030 hypothetical protein [Thermacetogenium phaeum DSM 12270 : CP003732]	33.67	1	17	17	72	1.87698e+07	3.18363e+07	554.75	18.51	9	21	1347.8	33.67	17	51	686	76.7377	5.88428
2522002934	Tph_c05820 Multimeric flavodoxin WrbA [Thermacetogenium phaeum DSM 12270 : CP003732]	33.67	1	6	6	35	76805407	6.03229e+07	890.67	29.15	5	18	784.46	33.67	6	17	199	21.1729	7.72314
2522005245	Tph_c29120 hypothetical protein [Thermacetogenium phaeum DSM 12270 : CP003732]	33.53	1	6	6	27	3.38202e+07	3.33527e+07	462.56	33.53	6	14	766.09	12.94	3	13	340	38.3368	5.22412
2522004383	Tph_c20400 opuCA2 osmoprotectant transport system ATP-binding protein [Thermacetogenium phaeum DSM 12270 : CP003732]	33.51	1	9	9	49	6.682e+07	4.03659e+07	973.53	33.51	9	28	694.03	21.45	6	21	373	41.4597	7.13721
2522002736	Tph_c03820 disA diadenylate cyclase [Thermacetogenium phaeum DSM 12270 : CP003732]	33.5	1	10	10	30	4.74095e+07	4.74298e+06	1081.11	29.85	9	28	90.02	6.55	2	2	412	46.0965	5.2749
2522003176	Tph_c08270 dhaT3 Alcohol dehydrogenase, class IV [Thermacetogenium phaeum DSM 12270 : CP003732]	33.25	1	10	11	43	1.7475e+08	9.18383e+07	536.19	24.61	8	23	479.37	30.37	9	20	382	40.7652	5.71924
2522004721	Tph_c23790 iorA2 indolepyruvate ferredoxin oxidoreductase alpha subunit [Thermacetogenium phaeum DSM 12270 : CP003732]	33.22	1	17	17	60	4.45791e+07	2.24303e+07	1160.47	33.22	17	45	450.48	12.82	7	15	593	64.3909	6.04932
2522003188	Tph_c08390 ahcY adenosylhomocysteinase [Thermacetogenium phaeum DSM 12270 : CP003732]	33.18	1	10	10	54	5.72803e+07	4.78911e+07	1212.87	33.18	10	36	866.2	16.11	6	18	422	46.2636	5.85889
2522003355	Tph_c10060 archaeal/vacuolar-like H+-ATPase subunit H [Thermacetogenium phaeum DSM 12270 : CP003732]	33.12	1	4	4	16	1.63575e+07	1.08596e+07	552.87	33.12	4	16		0			154	17.5873	5.12256
2522002824	Tph_c04710 Multimeric flavodoxin WrbA [Thermacetogenium phaeum DSM 12270 : CP003732]	32.97	1	5	5	26	1.57547e+07	9.71735e+06	591.27	32.97	5	20	204.29	18.68	3	6	182	19.677	8.06006
2522002600	Tph_c02460 hypothetical protein [Thermacetogenium phaeum DSM 12270 : CP003732]	32.97	1	2	2	3	2.93489e+06	1.16068e+07		0			87.28	32.97	2	3	91	10.5035	9.40771
2522005001	Tph_c26680 aroF4 3-deoxy-D-arabinoheptulosonate-7-phosphate synthase [Thermacetogenium phaeum DSM 12270 : CP003732]	32.94	1	8	8	31	4.46046e+07	3.4258e+07	790.14	25.22	6	18	373.11	26.71	6	13	337	35.992	7.84033
2522003938	Tph_c15920 trpS tryptophanyl-tRNA synthetase [Thermacetogenium phaeum DSM 12270 : CP003732]	32.94	1	7	7	60	2.72691e+07	2.18543e+07	797.59	32.94	7	39	403.07	19.58	4	21	337	38.8939	6.80029
2522002760	Tph_c04060 hypothetical protein [Thermacetogenium phaeum DSM 12270 : CP003732]	32.86	1	6	6	46	4.53233e+07	4.31222e+07	1027.8	32.86	6	28	525.32	32.86	6	18	283	31.9713	6.39209
2522004913	Tph_c25800 rplV large subunit ribosomal protein L22 [Thermacetogenium phaeum DSM 12270 : CP003732]	32.74	1	6	6	44	6.615e+07	4.04933e+07	711.83	32.74	6	23	695.96	26.55	5	21	113	13.0002	11.2095
2522003231	Tph_c08820 hisG ATP phosphoribosyltransferase [Thermacetogenium phaeum DSM 12270 : CP003732]	32.74	1	7	7	22	5.54016e+07	3.15514e+06	617.4	32.74	7	20	54.17	7.96	2	2	226	24.8254	6.72705
2522004499	Tph_c21560 prob glutamate 5-kinase [Thermacetogenium phaeum DSM 12270 : CP003732]	32.74	1	8	8	20	2.2411e+07	0	505.89	32.74	8	20					394	42.2865	9.01221
2522002818	Tph_c04650 clpX ATP-dependent Clp protease ATP-binding subunit ClpX [Thermacetogenium phaeum DSM 12270 : CP003732]	32.7	1	11	11	39	6.6983e+07	0	1345.66	32.7	11	39					419	46.5677	5.2749
2522003598	Tph_c12500 aspS aspartyl-tRNA synthetase [Thermacetogenium phaeum DSM 12270 : CP003732]	32.67	1	14	14	44	3.93975e+07	2.62409e+07	872.03	30.69	13	32	440.72	12.87	6	12	606	68.7448	6.30322
2522002647	Tph_c02930 methyl-accepting chemotaxis protein [Thermacetogenium phaeum DSM 12270 : CP003732]	32.49	1	12	12	57	3.7925e+07	3.92653e+07	1175.35	26.53	10	27	1271.71	27.62	10	30	554	60.7104	5.52881
2522004149	Tph_c18040 pncB nicotinate phosphoribosyltransferase [Thermacetogenium phaeum DSM 12270 : CP003732]	32.41	1	7	7	24	3.66186e+07	1.62997e+07	562.09	32.41	7	17	192.64	16.07	3	7	361	38.7194	7.09326
2522002573	Tph_c02190 hypothetical protein [Thermacetogenium phaeum DSM 12270 : CP003732]	32.23	1	2	2	5	0	9.95076e+06					115.87	32.23	2	5	121	13.2956	5.56689
2522002950	Tph_c05980 mreC rod shape-determining protein MreC [Thermacetogenium phaeum DSM 12270 : CP003732]	32.14	1	7	7	28	3.11583e+07	3.78795e+07	351.84	22.5	4	12	474.71	16.79	5	16	280	30.5141	5.5542
2522003977	Tph_c16310 folD1 methylenetetrahydrofolate dehydrogenase (NADP+) / methenyltetrahydrofolate cyclohydrolase [Thermacetogenium phaeum DSM 12270 : CP003732]	32.13	1	7	7	59	2.65355e+08	2.56014e+08	829.58	29.18	6	26	1058.18	31.48	6	33	305	33.127	5.18604
2522005093	Tph_c27600 metH3 5-methyltetrahydrofolate--homocysteine methyltransferase [Thermacetogenium phaeum DSM 12270 : CP003732]	31.95	1	6	6	21	3.08068e+07	1.14203e+07	572.06	31.95	6	15	260.24	13.53	2	6	266	29.147	4.93213
2522004777	Tph_c24440 cas8b CRISPR-associated protein Cas8b/Csh1, subtype I-B/HMARI [Thermacetogenium phaeum DSM 12270 : CP003732]	31.91	1	4	4	25	4.39949e+07	3.42723e+07	423.91	21.99	3	11	526.16	31.91	4	14	141	15.7061	8.60205
2522005151	Tph_c28180 msrR transcriptional attenuator, LytR family [Thermacetogenium phaeum DSM 12270 : CP003732]	31.85	1	8	8	20	6.12321e+07	2.39634e+07	318.71	28.57	7	11	368.59	10.12	3	9	336	36.335	5.2749
2522004294	Tph_c19510 Glyoxylase, beta-lactamase superfamily II [Thermacetogenium phaeum DSM 12270 : CP003732]	31.75	1	5	5	26	2.20993e+07	2.80452e+07	298.64	27.38	4	12	411.31	24.6	4	14	252	28.5359	6.81494
2522003513	Tph_c11650 lytF peptidoglycan endopeptidase LytE [Thermacetogenium phaeum DSM 12270 : CP003732]	31.65	1	6	6	34	1.0333e+08	8.72707e+07	708.21	28.42	5	13	801.8	23.74	5	21	278	29.4573	9.64209
2522002997	Tph_c06460 yfiA putative sigma-54 modulation protein [Thermacetogenium phaeum DSM 12270 : CP003732]	31.64	1	8	8	74	1.93713e+08	1.05639e+08	1399.42	31.64	7	42	1184.6	31.07	7	32	177	20.1537	9.05615
2522003791	Tph_c14450 carb carbamoyl-phosphate synthase large subunit [Thermacetogenium phaeum DSM 12270 : CP003732]	31.6	1	26	26	100	3.94154e+07	3.53143e+07	1832.67	29.04	23	66	966.38	17.5	16	34	1057	115.788	5.05908
2522003839	Tph_c14930 folE GTP cyclohydrolase I [Thermacetogenium phaeum DSM 12270 : CP003732]	31.55	1	6	6	28	9.60803e+07	5.07454e+07	285.21	31.55	6	12	312.44	22.46	5	16	187	21.0468	7.86963
2522004898	Tph_c25650 adk Adenylate kinase [Thermacetogenium phaeum DSM 12270 : CP003732]	31.48	1	6	6	53	1.45252e+08	7.46518e+07	939.91	31.48	6	37	410.31	23.61	5	16	216	24.2788	7.25439
2522003388	Tph_c10390 hypothetical protein [Thermacetogenium phaeum DSM 12270 : CP003732]	31.45	1	4	4	12	1.11441e+07	1.17169e+07	52.47	25.16	3	5	130.96	23.9	3	7	159	17.6532	4.93213
2522004925	Tph_c25920 rpoC DNA-directed RNA polymerase subunit beta' [Thermacetogenium phaeum DSM 12270 : CP003732]	31.34	1	25	25	90	3.43333e+07	3.23423e+07	1315.93	30.67	24	52	1138.92	22.49	19	38	1187	132.802	6.771
2522003200	Tph_c08510 purD phosphoribosylamine--glycine ligase [Thermacetogenium phaeum DSM 12270 : CP003732]	31.28	1	9	9	72	7.0806e+07	4.54717e+07	1673.24	31.28	9	46	727.17	31.28	8	26	422	44.8804	6.16357
2522003964	Tph_c16180 Copper transport outer membrane protein, MctB [Thermacetogenium phaeum DSM 12270 : CP003732]	31.27	1	6	6	33	4.1954e+07	3.56203e+07	516.84	31.27	6	17	551.59	27.49	5	16	291	32.3299	5.13525
2522003370	Tph_c10210 mtaD 5-methylthioadenosine/S-adenosylhomocysteine deaminase [Thermacetogenium phaeum DSM 12270 : CP003732]	31.24	1	13	13	80	1.04339e+08	4.84511e+07	1622.93	31.24	13	50	1050.5	26.57	10	30	429	46.9561	5.31299
2522003175	Tph_c08260 4Fe-4S dicluster domain-containing protein [Thermacetogenium phaeum DSM 12270 : CP003732]	31.23	1	8	8	35	4.54705e+08	2.92914e+08	760.38	28.46	7	22	551.95	22.53	5	13	253	27.2928	8.01611
2522004955	Tph_c26220 hypothetical protein [Thermacetogenium phaeum DSM 12270 : CP003732]	31.17	1	6	6	30	3.27825e+07	1.39936e+07	743.02	31.17	6	24	186.18	10.39	2	6	308	34.4101	6.0874
2522004455	Tph_c21120 grpE molecular chaperone GrpE [Thermacetogenium phaeum DSM 12270 : CP003732]	31.02	1	7	7	26	55469612	2.72964e+07	553.66	31.02	7	16	322.34	19.91	5	10	216	24.2252	4.48779
2522003813	Tph_c14670 hypothetical protein [Thermacetogenium phaeum DSM 12270 : CP003732]	31.02	1	10	10	53	2.00318e+07	6.29192e+07	286.15	14.89	5	9	1309.95	31.02	10	44	403	45.0824	5.63037
2522005206	Tph_c28730 metG methionyl-tRNA synthetase [Thermacetogenium phaeum DSM 12270 : CP003732]	30.89	1	16	16	56	5.4194e+07	9.89003e+06	1317.17	30.89	16	49	198.61	7.65	4	7	654	74.0199	6.50732
2522004202	Tph_c18570 NAD(P)H-hydrate epimerase [Thermacetogenium phaeum DSM 12270 : CP003732]	30.87	1	11	11	47	2.19613e+07	1.47946e+07	986.95	30.87	11	26	710.14	27.08	9	21	528	55.4004	5.88428
2522004960	Tph_c26270 hyfA formate hydrogenlyase subunit 2 [Thermacetogenium phaeum DSM 12270 : CP003732]	30.85	1	7	7	27	7.36202e+06	1.2442e+08	95.75	23.4	3	3	836.95	30.85	7	24	188	20.3058	6.90283
2522004191	Tph_c18460 nuoE4 NADH-quinone oxidoreductase subunit E [Thermacetogenium phaeum DSM 12270 : CP003732]	30.67	1	4	4	50	1.19504e+08	1.42291e+08	986.74	30.67	4	24	999.65	24.54	3	26	163	17.9483	8.38232
2522003197	Tph_c08480 purM phosphoribosylformylglycinamidine cyclo-ligase [Thermacetogenium phaeum DSM 12270 : CP003732]	30.57	1	8	8	38	1.75273e+07	1.2324e+07	870.42	27.71	7	24	536.58	16.57	4	14	350	37.1415	5.47803
2522004636	Tph_c22940 Protein of unknown function DUF262 [Thermacetogenium phaeum DSM 12270 : CP003732]	30.5	1	18	19	51	1.30168e+08	0	908.03	30.5	19	51					754	88.6192	8.08936
2522003718	Tph_c13710 fabZ 3-hydroxyacyl-[acyl-carrier-protein] dehydratase [Thermacetogenium phaeum DSM 12270 : CP003732]	30.43	1	4	4	21	1.16675e+08	4.86105e+07	337.67	30.43	4	16	180.49	18.84	3	5	138	15.0252	8.67529
2522003326	Tph_c09770 Cell fate regulator YlbF, YheA/YmcA/DUF963 family (controls sporulation, competence, biofilm development) [Thermacetogenium phaeum DSM 12270 : CP003732]	30.33	1	3	3	10	8.72046e+06	0	208.96	30.33	3	10					122	14.5783	5.42725
2522004178	Tph_c18330 cbiO4 putative ABC transport system ATP-binding protein [Thermacetogenium phaeum DSM 12270 : CP003732]	30.3	1	6	6	39	3.57347e+07	4.52944e+07	730.66	20.83	4	17	804.24	30.3	6	22	264	29.4976	7.29834
2522004892	Tph_c25590 rpsK SSU ribosomal protein S11P [Thermacetogenium phaeum DSM 12270 : CP003732]	30.23	1	4	4	39	56785731	5.04553e+07	958.23	22.48	3	22	786.51	30.23	4	17	129	13.8643	10.8286
2522002425	Tph_c00710 ssb single-strand binding protein [Thermacetogenium phaeum DSM 12270 : CP003732]	30.2	1	3	3	11	4.45017e+07	6.6063e+07	450.55	30.2	3	11		0			149	16.3862	4.95752
2522003966	Tph_c16200 spo0A two-component system, response regulator, stage 0 sporulation protein A [Thermacetogenium phaeum DSM 12270 : CP003732]	30.08	1	5	5	14	3.48706e+07	0	322.48	30.08	5	14					256	29.0048	5.13525
2522004619	Tph_c22770 hypothetical protein [Thermacetogenium phaeum DSM 12270 : CP003732]	30.07	1	5	5	19	9.4209e+07	5.82302e+07	106.69	10.49	2	4	261.45	30.07	5	15	143	16.1548	9.5542
2522005035	Tph_c27020 glyA1 glycine hydroxymethyltransferase [Thermacetogenium phaeum DSM 12270 : CP003732]	30.07	1	8	11	64	6.63559e+07	2.80146e+07	1368.39	30.07	11	46	754.49	12.65	5	18	419	46.0205	6.65381
2522004506	Tph_c21630 aldA Acyl-CoA reductase [Thermacetogenium phaeum DSM 12270 : CP003732]	29.94	1	11	11	60	4.24253e+07	6.52077e+07	845.6	26.07	10	30	1009.13	29.94	11	30	491	54.0177	5.84619
2522003330	Tph_c09810 speE1 spermidine synthase [Thermacetogenium phaeum DSM 12270 : CP003732]	29.93	1	7	7	14	2.57725e+07	5.73872e+06	177.93	29.93	7	14		0			284	32.1216	6.07471
2522004659	Tph_c23170 hypothetical protein [Thermacetogenium phaeum DSM 12270 : CP003732]	29.85	1	3	3	7	3.80881e+06	3.84106e+06	124.88	29.85	3	4	63.38	29.85	3	3	134	14.7284	5.57959
2522002514	Tph_c01600 modA1 molybdate transport system substrate-binding protein [Thermacetogenium phaeum DSM 12270 : CP003732]	29.74	1	6	6	32	0	1.01921e+08					1737.34	29.74	6	32	269	29.3694	5.5542
2522003952	Tph_c16060 pdp thymidine phosphorylase [Thermacetogenium phaeum DSM 12270 : CP003732]	29.72	1	9	9	19	3.81525e+07	3.65423e+06	483.43	29.72	9	17	42.4	7.6	2	2	434	46.3207	5.70654
2522004968	Tph_c26350 hycG hydrogenase-4 component I [Thermacetogenium phaeum DSM 12270 : CP003732]	29.69	1	6	6	18	0	7.35453e+07					822.75	29.69	6	18	256	28.7087	7.94287
2522004330	Tph_c19870 ilvB acetolactate synthase, large subunit [Thermacetogenium phaeum DSM 12270 : CP003732]	29.55	1	15	15	104	8.87828e+07	9.40024e+07	1567.52	29.55	15	62	1056.68	29.55	14	42	555	60.4864	6.48096
2522003674	Tph_c13270 argD1 putrescine aminotransferase [Thermacetogenium phaeum DSM 12270 : CP003732]	29.44	1	10	10	40	4.62839e+07	1.21899e+07	1304.45	27.92	9	31	313.78	13.64	5	9	462	50.3853	7.12256
2522002372	Tph_c00180 serS seryl-tRNA synthetase [Thermacetogenium phaeum DSM 12270 : CP003732]	29.41	1	8	8	30	3.2019e+07	5.43583e+07	628.66	22.35	6	14	544.42	26.82	7	16	425	48.0958	5.37646
2522004322	Tph_c19790 Uncharacterized conserved protein YlxW, UPF0749 family [Thermacetogenium phaeum DSM 12270 : CP003732]	29.26	1	5	5	15	2.65997e+07	3.99943e+07	154.41	24.89	4	7	228.32	18.34	3	8	229	26.0269	5.21143
2522003878	Tph_c15320 hemD uroporphyrinogen III methyltransferase / synthase [Thermacetogenium phaeum DSM 12270 : CP003732]	29.25	1	9	9	40	1.73599e+07	1.08029e+07	816.91	27.67	8	23	539.79	16.6	6	17	506	55.0982	7.38623
2522003994	Tph_c16480 efp translation elongation factor P (EF-P) [Thermacetogenium phaeum DSM 12270 : CP003732]	29.19	1	4	4	10	2.29641e+07	0	226.83	29.19	4	10					185	20.5826	5.30029
2522003344	Tph_c09950 thrS threonyl-tRNA synthetase [Thermacetogenium phaeum DSM 12270 : CP003732]	28.93	1	15	15	53	2.83019e+07	8.49802e+06	874.01	28.93	15	42	192.89	9.95	5	11	643	73.9385	5.99854
2522004994	Tph_c26610 nadC nicotinate-nucleotide pyrophosphorylase [carboxylating] [Thermacetogenium phaeum DSM 12270 : CP003732]	28.67	1	6	6	13	1.90164e+07	3.98906e+06	266.85	20.98	4	9	87.12	12.24	3	4	286	30.3653	6.17627
2522003868	Tph_c15220 hypothetical protein [Thermacetogenium phaeum DSM 12270 : CP003732]	28.5	1	5	5	41	7.84409e+07	9.5567e+07	341.74	22	4	20	454.82	28.5	5	21	200	22.2859	8.83643
2522005079	Tph_c27460 wecB UDP-N-Acetylglucosamine 2-epimerase [Thermacetogenium phaeum DSM 12270 : CP003732]	28.5	1	9	9	42	2.49858e+07	7.87779e+06	691.39	28.5	9	31	282.56	12.72	4	11	393	43.8192	6.63916
2522002357	Tph_c00010 dnaA chromosomal replication initiator protein [Thermacetogenium phaeum DSM 12270 : CP003732]	28.44	1	10	10	44	9.05782e+07	2.00541e+07	1265.74	28.44	10	30	541	17.38	5	14	443	50.9689	8.42627
2522004077	Tph_c17320 trxA thioredoxin [Thermacetogenium phaeum DSM 12270 : CP003732]	28.44	1	3	3	47	3.79653e+08	3.24989e+08	871	28.44	3	26	732.48	28.44	3	21	109	12.3573	4.94482
2522002955	Tph_c06030 minE cell division topological specificity factor [Thermacetogenium phaeum DSM 12270 : CP003732]	28.41	1	2	2	4	4.73689e+07	0	154.65	28.41	2	4					88	10.0755	8.17725
2522004569	Tph_c22270 thiC2 phosphomethylpyrimidine synthase [Thermacetogenium phaeum DSM 12270 : CP003732]	28.17	1	9	9	28	1.47449e+07	1.33462e+07	570.62	23.71	7	17	369.02	16.2	5	11	426	45.2029	5.2749
2522004883	Tph_c25500 uncharacterized protein, PH0010 family/AmmeMemoRadiSam system protein A/AmmeMemoRadiSam system protein B [Thermacetogenium phaeum DSM 12270 : CP003732]	28.04	1	9	9	46	3.81537e+07	2.80575e+07	828.88	28.04	9	31	438.97	24.35	7	15	460	50.3662	5.30029
2522003834	Tph_c14880 nuoF4 NADH-quinone oxidoreductase subunit F [Thermacetogenium phaeum DSM 12270 : CP003732]	27.97	1	12	12	52	4.14925e+07	2.96717e+07	1155.2	27.97	12	34	689.15	15.63	6	18	640	69.316	5.08447
2522005252	Tph_c29190 hypothetical protein [Thermacetogenium phaeum DSM 12270 : CP003732]	27.85	1	2	2	15	1.19234e+08	3.22853e+08	173.88	27.85	2	5	380.31	27.85	2	10	79	8.21422	4.95752
2522003189	Tph_c08400 hpt hypoxanthine phosphoribosyltransferase [Thermacetogenium phaeum DSM 12270 : CP003732]	27.81	1	4	4	16	1.31311e+07	4.71636e+06	394.23	27.81	4	10	312.12	10.7	2	6	187	21.0089	5.17334
2522003662	Tph_c13150 ddl D-alanine-D-alanine ligase [Thermacetogenium phaeum DSM 12270 : CP003732]	27.64	1	5	5	15	3.71333e+07	6.71637e+06	389.95	27.64	5	15		0			322	35.3675	5.50342
2522003479	Tph_c11310 infB translation initiation factor IF-2 [Thermacetogenium phaeum DSM 12270 : CP003732]	27.6	1	17	17	104	4.86789e+07	4.95931e+07	1036.72	21.78	14	44	1586.46	26.49	15	60	721	79.0964	8.01611
2522002776	Tph_c04220 nuoG1 4Fe-4S dicluster domain-containing protein [Thermacetogenium phaeum DSM 12270 : CP003732]	27.53	1	6	6	18	3.37404e+06	4.59598e+07	118.04	8.5	2	3	663.68	27.53	6	15	247	27.6157	7.75244
2522003386	Tph_c10370 protein of unknown function (DUF3786) [Thermacetogenium phaeum DSM 12270 : CP003732]	27.5	1	4	4	14	1.53233e+07	1.04164e+07	240.8	22.5	3	6	284.87	27.5	4	8	200	21.8891	4.83057
2522003784	Tph_c14380 dapF diaminopimelate epimerase [Thermacetogenium phaeum DSM 12270 : CP003732]	27.42	1	7	7	13	1.71017e+07	7.67183e+06	439.53	27.42	7	13		0			299	32.9138	5.59229
2522003377	Tph_c10280 lepB signal peptidase I [Thermacetogenium phaeum DSM 12270 : CP003732]	27.27	1	5	5	24	6.34228e+07	7.51606e+07	278.77	27.27	4	10	371.94	23.3	4	14	176	20.6179	8.06006
2522004880	Tph_c25470 argJ glutamate N-acetyltransferase [Thermacetogenium phaeum DSM 12270 : CP003732]	27.27	1	6	6	14	2.58107e+07	1.88789e+07	478.35	27.27	6	14		0			407	42.576	5.8208
2522002604	Tph_c02500 Tetratricopeptide repeat-containing protein [Thermacetogenium phaeum DSM 12270 : CP003732]	27.24	1	15	15	53	3.53209e+07	1.20901e+07	995.66	26.61	14	39	324.3	19.21	7	14	635	72.5271	5.31299
2522004879	Tph_c25460 argB2 N-acetylglutamate kinase [Thermacetogenium phaeum DSM 12270 : CP003732]	27.21	1	6	6	18	2.55642e+07	7.77509e+06	278.95	27.21	6	13	116.62	9.18	3	5	294	31.2907	5.32568
2522003262	Tph_c09130 hcp hydroxylamine reductase [Thermacetogenium phaeum DSM 12270 : CP003732]	27.17	1	8	8	30	1.61803e+07	3.0181e+07	396.43	27.17	7	17	343.49	22.48	7	13	427	46.7453	6.32861
2522003678	Tph_c13310 infC translation initiation factor IF-3 [Thermacetogenium phaeum DSM 12270 : CP003732]	27.16	1	5	5	27	5.53621e+07	7.67518e+07	414.76	20.16	4	13	425.07	24.28	4	14	243	28.3347	9.31982
2522003876	Tph_c15300 hemB porphobilinogen synthase [Thermacetogenium phaeum DSM 12270 : CP003732]	27.08	1	7	7	36	1.74486e+08	1.21941e+08	366.31	24.92	6	19	246.77	20.31	5	17	325	36.0888	6.29053
2522003461	Tph_c11130 hypothetical protein [Thermacetogenium phaeum DSM 12270 : CP003732]	27.07	1	4	4	31	4.40051e+07	1.04328e+08	438.98	27.07	4	11	1012.5	27.07	4	20	181	20.6551	9.5835
2522002370	Tph_c00160 aspartate aminotransferase [Thermacetogenium phaeum DSM 12270 : CP003732]	27.01	1	7	7	55	9.02223e+07	5.38896e+07	952.96	24.16	6	33	650.95	27.01	7	22	385	41.9401	8.57275
2522005034	Tph_c27010 thrC2 threonine synthase [Thermacetogenium phaeum DSM 12270 : CP003732]	27	1	9	9	23	27757063	1.26745e+07	362.53	27	9	14	379.78	8.92	3	9	426	46.2101	8.01611
2522003318	Tph_c09690 tlpC methyl-accepting chemotaxis protein [Thermacetogenium phaeum DSM 12270 : CP003732]	26.99	1	10	12	78	3.10838e+07	6.65735e+07	589.13	14.24	7	23	1827	26.99	12	55	604	64.849	4.7417
2522002587	Tph_c02330 hypothetical protein [Thermacetogenium phaeum DSM 12270 : CP003732]	26.94	1	5	5	16	1.20254e+07	4.81548e+06	294.78	26.94	5	9	217.8	23.74	4	7	219	25.3323	5.43994
2522003615	Tph_c12670 murA UDP-N-acetylglucosamine 1-carboxyvinyltransferase [Thermacetogenium phaeum DSM 12270 : CP003732]	26.9	1	8	8	38	4.6191e+07	3.05491e+07	670.39	21.43	6	17	682.37	26.9	8	21	420	45.416	8.44092
2522003198	Tph_c08490 purN formyltetrahydrofolate-dependent phosphoribosylglycinamide formyltransferase [Thermacetogenium phaeum DSM 12270 : CP003732]	26.78	1	5	5	14	4.19184e+07	2.61423e+07	180.04	26.78	5	9	114.11	11.3	2	5	239	26.819	6.69775
2522004967	Tph_c26340 hyfH hydrogenase-4 component H [Thermacetogenium phaeum DSM 12270 : CP003732]	26.78	1	3	4	16	0	3.57473e+07					357.53	26.78	4	16	183	20.2802	8.42627
2522005244	Tph_c29110 manC2 Glycosyltransferase involved in cell wall bisynthesis [Thermacetogenium phaeum DSM 12270 : CP003732]	26.71	1	11	12	55	5.95507e+07	3.53749e+07	887.74	24.94	10	28	857.64	23.84	9	27	453	51.3183	6.15088
2522002739	Tph_c03850 Uncharacterized conserved protein YacL, contains PIN and TRAM domains [Thermacetogenium phaeum DSM 12270 : CP003732]	26.53	1	6	7	36	2.28471e+07	6.4332e+07	323.4	15.92	4	12	670.89	26.53	7	24	377	40.8674	8.44092
2522004436	Tph_c20930 hypothetical protein [Thermacetogenium phaeum DSM 12270 : CP003732]	26.51	1	5	5	34	1.63565e+08	1.17719e+08	654.87	24.5	4	20	461.63	26.51	5	14	249	26.3141	5.75732
2522003865	Tph_c15190 cooC2 CO dehydrogenase maturation factor [Thermacetogenium phaeum DSM 12270 : CP003732]	26.44	1	5	5	19	8.20901e+07	3.93734e+07	426.53	22.99	4	11	311.28	14.56	2	8	261	28.4108	5.40186
2522003689	Tph_c13420 hypothetical protein [Thermacetogenium phaeum DSM 12270 : CP003732]	26.42	1	3	3	9	18463652	4.20484e+07		0			215.59	26.42	3	9	106	11.8876	9.30518
2522004792	Tph_c24590 Predicted transcriptional regulator YheO, contains PAS and DNA-binding HTH domains [Thermacetogenium phaeum DSM 12270 : CP003732]	26.42	1	2	2	7	2.97247e+07	30253294	94.45	26.42	2	7		0			212	23.5181	5.46533
2522003590	Tph_c12420 secF protein translocase subunit secF [Thermacetogenium phaeum DSM 12270 : CP003732]	26.32	1	7	7	52	1.42931e+08	2.19182e+08	1067.9	23.51	6	26	1049	26.32	7	26	285	31.3785	9.31982
2522002959	Tph_c06070 radical SAM-linked protein [Thermacetogenium phaeum DSM 12270 : CP003732]	26.25	1	5	5	26	1.76408e+07	1.5016e+07	361.45	26.25	5	12	379.16	20.42	4	14	240	26.7451	7.04932
2522004982	Tph_c26490 trpA tryptophan synthase, alpha chain [Thermacetogenium phaeum DSM 12270 : CP003732]	26.2	1	4	4	14	1.38982e+07	1.19003e+07	188.74	20.3	3	7	201.19	18.82	3	7	271	29.5578	7.2251
2522003617	Tph_c12690 ftsA1 cell division protein FtsA [Thermacetogenium phaeum DSM 12270 : CP003732]	26.18	1	7	7	15	9.41383e+06	9.6303e+06	146.92	16.98	5	7	213.09	18.87	5	8	424	45.0528	5.23682
2522005080	Tph_c27470 MazG nucleotide pyrophosphohydrolase domain-containing protein [Thermacetogenium phaeum DSM 12270 : CP003732]	26.17	1	2	3	7	4.60185e+06	4.27068e+06	106.39	26.17	3	7		0			107	11.9233	4.85596
2522004616	Tph_c22740 phoH phosphate starvation-inducible protein PhoH [Thermacetogenium phaeum DSM 12270 : CP003732]	26.09	1	4	5	8	2.40113e+07	6.1631e+06	281.09	26.09	5	8		0			322	35.9631	7.95752
2522003425	Tph_c10770 codY transcriptional pleiotropic repressor [Thermacetogenium phaeum DSM 12270 : CP003732]	26.04	1	5	5	18	3.44172e+07	7.18951e+06	535.04	26.04	5	16	61.83	9.43	2	2	265	29.6876	8.73389
2522004197	Tph_c18520 Protein of unknown function (DUF3006) [Thermacetogenium phaeum DSM 12270 : CP003732]	26.03	1	2	2	3	0	5.07535e+06					66.82	26.03	2	3	73	8.3936	5.17334
2522004308	Tph_c19650 acoA pyruvate dehydrogenase E1 component alpha subunit [Thermacetogenium phaeum DSM 12270 : CP003732]	25.94	1	4	4	12	0	1.62254e+07					341.68	25.94	4	12	320	34.7444	5.97314
2522003367	Tph_c10180 mtaP methylthioadenosine phosphorylase [Thermacetogenium phaeum DSM 12270 : CP003732]	25.93	1	5	5	14	2.17219e+07	1.23034e+07	391.58	25.93	5	11	103.16	11.11	2	3	270	29.511	5.97314
2522004986	Tph_c26530 trpGD anthranilate synthase/phosphoribosyltransferase [Thermacetogenium phaeum DSM 12270 : CP003732]	25.92	1	10	10	46	1.17038e+08	1.58348e+07	1852.31	25.92	10	46		0			544	58.6988	7.6792
2522003778	Tph_c14320 coaBC phosphopantothenoylcysteine decarboxylase / phosphopantothenate--cysteine ligase [Thermacetogenium phaeum DSM 12270 : CP003732]	25.87	1	6	6	23	3.96918e+07	4.81909e+07	647.99	25.87	6	14	381.63	20.9	5	9	402	43.7803	6.31592
2522002626	Tph_c02720 asparagine synthase (glutamine-hydrolysing) [Thermacetogenium phaeum DSM 12270 : CP003732]	25.85	1	12	12	56	5.927e+07	7.47278e+07	505.07	24.05	10	25	595.03	23.85	11	31	499	57.8734	6.88818
2522003634	Tph_c12860 YggT family protein [Thermacetogenium phaeum DSM 12270 : CP003732]	25.84	1	2	2	3	0	1.88594e+07					63.7	25.84	2	3	89	10.2389	9.5249
2522003792	Tph_c14460 carA carbamoyl-phosphate synthase small subunit [Thermacetogenium phaeum DSM 12270 : CP003732]	25.71	1	7	7	32	4.27186e+07	3.24631e+07	629.92	22.88	6	15	690.76	12.99	4	17	354	39.199	6.7417
2522005002	Tph_c26690 pheA prephenate dehydratase [Thermacetogenium phaeum DSM 12270 : CP003732]	25.63	1	4	4	17	1.185e+07	1.74839e+07	98.92	19.13	2	5	326.14	25.63	4	12	277	30.3509	7.78174
2522004476	Tph_c21330 Respiratory-chain NADH dehydrogenase, subunit [Thermacetogenium phaeum DSM 12270 : CP003732]	25.6	1	3	3	32	1.26007e+08	2.61555e+08	314.19	25.6	3	11	746.57	25.6	3	21	125	13.552	5.12256
2522002517	Tph_c01630 moaC1 cyclic pyranopterin phosphate synthase [Thermacetogenium phaeum DSM 12270 : CP003732]	25.45	1	4	4	7	0	7.28142e+06					126.44	25.45	4	7	165	17.9712	6.58057
2522002564	Tph_c02100 tlpB methyl-accepting chemotaxis sensory transducer with Cache sensor [Thermacetogenium phaeum DSM 12270 : CP003732]	25.4	1	12	14	73	4.23134e+07	8.2201e+07	878.24	15.38	9	23	2233.05	25.4	14	50	689	75.4127	4.88135
2522002746	Tph_c03920 htpX Heat shock protein. Metallo peptidase. MEROPS family M48B [Thermacetogenium phaeum DSM 12270 : CP003732]	25.34	1	5	6	12	3.10292e+08	9.31566e+07	57.1	14.19	3	4	105.67	19.93	5	8	296	33.3215	9.46631
2522005007	Tph_c26740 folK 2-amino-4-hydroxy-6-hydroxymethyldihydropteridine diphosphokinase [Thermacetogenium phaeum DSM 12270 : CP003732]	25.3	1	3	3	13	2.9805e+07	1.02805e+07	147.5	25.3	3	8	77.07	19.28	2	5	166	18.9542	7.51807
2522003500	Tph_c11520 protein of unknown function (DUF4115) [Thermacetogenium phaeum DSM 12270 : CP003732]	25.2	1	4	4	16	2.47822e+07	1.56571e+07	561.82	25.2	4	10	333.08	19.92	3	6	246	27.4563	5.0083
2522002443	Tph_c00890 purA Adenylosuccinate synthetase [Thermacetogenium phaeum DSM 12270 : CP003732]	25.17	1	9	9	29	2.21334e+07	2.1845e+07	463.06	23.31	8	16	477.84	13.05	4	13	429	46.9673	6.16357
2522002774	Tph_c04200 nuoE1 NADH-quinone oxidoreductase subunit E [Thermacetogenium phaeum DSM 12270 : CP003732]	25.15	1	3	3	5	0	1.61793e+07					125.27	25.15	3	5	171	18.8865	7.76709
2522003234	Tph_c08850 hisH imidazole glycerol phosphate synthase subunit hisH [Thermacetogenium phaeum DSM 12270 : CP003732]	25.12	1	3	3	9	1.47397e+07	9.15887e+06	110.84	19.7	2	4	145.5	25.12	3	5	203	22.034	5.60498
2522003613	Tph_c12650 murC UDP-N-acetylmuramate--L-alanine ligase [Thermacetogenium phaeum DSM 12270 : CP003732]	25.11	1	8	8	22	4.68654e+07	0	790.41	25.11	8	22					458	49.51	7.60596
2522004611	Tph_c22690 era GTP-binding protein Era [Thermacetogenium phaeum DSM 12270 : CP003732]	25.09	1	5	5	25	3.56993e+07	1.46972e+07	529.84	25.09	5	15	330.05	21.51	3	10	279	31.547	5.80811
2522003354	Tph_c10050 coaD Phosphopantetheine adenylyltransferase [Thermacetogenium phaeum DSM 12270 : CP003732]	25	1	2	3	4	1.71326e+07	0	105.4	25	3	4					164	18.1345	6.15088
2522003727	Tph_c13800 tauC NitT/TauT family transport system permease protein [Thermacetogenium phaeum DSM 12270 : CP003732]	25	1	5	5	21	0	4.21087e+07					608.11	25	5	21	252	28.354	9.56885
2522002930	Tph_c05770 glyS glycyl-tRNA synthetase beta chain [Thermacetogenium phaeum DSM 12270 : CP003732]	24.93	1	18	18	56	4.29459e+07	1.03574e+07	1407.48	23.91	17	44	362.75	10.72	7	12	690	78.2391	5.89697
2522002361	Tph_c00050 gyrB DNA gyrase subunit B [Thermacetogenium phaeum DSM 12270 : CP003732]	24.92	1	13	13	58	6.847e+07	6.85393e+07	1095.09	24.92	13	36	636.44	10.75	7	22	642	72.5284	7.44482
2522005013	Tph_c26800 ndk nucleoside diphosphate kinase [Thermacetogenium phaeum DSM 12270 : CP003732]	24.83	1	3	3	8	3.48487e+07	0	243.68	24.83	3	8					149	16.6285	7.38623
2522003891	Tph_c15450 ubiD1 4-hydroxy-3-polyprenylbenzoate decarboxylase [Thermacetogenium phaeum DSM 12270 : CP003732]	24.79	1	11	11	43	1.9422e+07	3.70816e+07	350.47	24.79	10	17	527.12	16.25	8	26	480	53.9729	6.04932
2522003196	Tph_c08470 purF amidophosphoribosyltransferase [Thermacetogenium phaeum DSM 12270 : CP003732]	24.73	1	9	9	29	1.9271e+07	1.01967e+07	627.78	23.24	8	20	255.01	8.53	4	9	469	50.8937	5.73193
2522003608	Tph_c12600 murF UDP-N-acetylmuramoyl-tripeptide--D-alanyl-D-alanine ligase [Thermacetogenium phaeum DSM 12270 : CP003732]	24.68	1	8	8	34	5.59679e+07	2.88435e+07	723.26	24.68	8	17	595.82	20.13	6	17	462	49.8522	7.00537
2522004326	Tph_c19830 leuC2 3-isopropylmalate dehydratase, large subunit [Thermacetogenium phaeum DSM 12270 : CP003732]	24.64	1	10	10	38	5.55989e+07	5.48937e+07	623.01	21.8	8	25	413.24	15.64	7	13	422	45.5723	5.43994
2522003521	Tph_c11730 MoxR-like ATPase [Thermacetogenium phaeum DSM 12270 : CP003732]	24.57	1	5	6	22	1.6047e+07	6.89198e+06	272.49	24.57	6	16	96.04	12.46	3	6	289	33.0999	5.18604
2522003195	Tph_c08460 purL phosphoribosylformylglycinamidine synthase subunit II [Thermacetogenium phaeum DSM 12270 : CP003732]	24.56	1	13	13	33	4.23158e+07	2.61308e+07	663.47	20.6	11	21	402.22	13.1	7	12	733	78.5669	5.2749
2522004458	Tph_c21150 lepA GTP-binding protein LepA [Thermacetogenium phaeum DSM 12270 : CP003732]	24.5	1	9	9	24	2.34978e+07	8.9023e+06	737.24	24.5	9	19	141.76	10	4	5	600	67.1044	5.80811
2522003243	Tph_c08940 HDIG domain-containing protein [Thermacetogenium phaeum DSM 12270 : CP003732]	24.49	1	12	12	24	2.14236e+07	1.65736e+07	248.87	15.02	7	12	337.36	16.24	8	12	739	80.043	5.8335
2522004190	Tph_c18450 NAD(P)-dependent iron-only hydrogenase iron-sulfur protein [Thermacetogenium phaeum DSM 12270 : CP003732]	24.24	1	3	3	17	1.0021e+08	9.86499e+07	283.96	24.24	3	8	292.77	24.24	3	9	132	14.8216	7.21045
2522003201	Tph_c08520 hypothetical protein [Thermacetogenium phaeum DSM 12270 : CP003732]	24.2	1	3	3	3	2.27565e+07	2.43076e+06	93.91	24.2	3	3		0			219	24.9127	6.60986
2522003190	Tph_c08410 guaA GMP synthase (glutamine-hydrolyzing) [Thermacetogenium phaeum DSM 12270 : CP003732]	24.19	1	9	9	59	2.92499e+07	1.95444e+07	802.82	24.19	9	36	394.39	18.67	7	23	525	58.7569	7.23975
2522003270	Tph_c09210 hypE1 hydrogenase expression/formation protein HypE [Thermacetogenium phaeum DSM 12270 : CP003732]	24.12	1	5	5	25	2.98862e+07	1.01603e+07	647.5	24.12	5	18	313.1	14.12	3	7	340	35.9207	4.89404
2522002584	Tph_c02300 protein of unknown function (DUF4330) [Thermacetogenium phaeum DSM 12270 : CP003732]	24.07	1	4	4	23	2.54914e+07	3.11241e+07	192.38	11.11	2	9	259.11	24.07	4	14	162	17.6626	6.34131
2522003372	Tph_c10230 rpsP SSU ribosomal protein S16P [Thermacetogenium phaeum DSM 12270 : CP003732]	24.04	1	2	2	18	1.32825e+08	1.16926e+08	419.64	24.04	2	9	441.44	24.04	2	9	104	11.8201	9.48096
2522003972	Tph_c16260 dxs 1-deoxy-D-xylulose-5-phosphate synthase [Thermacetogenium phaeum DSM 12270 : CP003732]	24.03	1	11	11	30	29836787	1.11925e+07	471.94	22.74	10	20	266.13	10.65	5	10	620	67.7305	6.60986
2522002817	Tph_c04640 clpP1 ATP-dependent Clp protease proteolytic subunit ClpP [Thermacetogenium phaeum DSM 12270 : CP003732]	23.88	1	3	3	21	1.04694e+08	1.34312e+07	484.34	23.88	3	13	210.05	23.88	3	8	201	22.3736	5.49072
2522004323	Tph_c19800 2-isopropylmalate synthase [Thermacetogenium phaeum DSM 12270 : CP003732]	23.87	1	9	9	35	3.5643e+07	4.18463e+07	701.84	22.37	8	21	464.9	19.17	8	14	532	59.018	5.99854
2522002769	Tph_c04150 XTP/dITP diphosphohydrolase [Thermacetogenium phaeum DSM 12270 : CP003732]	23.86	1	3	3	14	1.86552e+07	8.03167e+06	351.68	23.86	3	10	111.66	17.77	2	4	197	21.4653	9.15869
2522004591	Tph_c22490 Predicted Fe-Mo cluster-binding protein, NifX family [Thermacetogenium phaeum DSM 12270 : CP003732]	23.85	1	2	2	6	0	2.82511e+07					168.25	23.85	2	6	109	11.3228	6.11279
2522004244	Tph_c19000 hypothetical protein [Thermacetogenium phaeum DSM 12270 : CP003732]	23.85	1	3	3	5	0	1.39963e+07					159.56	23.85	3	5	260	29.5799	8.14795
2522002944	Tph_c05920 folC dihydrofolate synthase / folylpolyglutamate synthase [Thermacetogenium phaeum DSM 12270 : CP003732]	23.81	1	8	9	29	2.77979e+07	5.6269e+06	912.26	23.81	9	29		0			441	49.2318	6.91748
2522004136	Tph_c17910 tRNA-Thr(GGU) m(6)t(6)A37 methyltransferase TsaA [Thermacetogenium phaeum DSM 12270 : CP003732]	23.81	1	2	2	3	5.75078e+07	0	51.9	23.81	2	3					147	16.6177	7.86963
2522002730	Tph_c03760 fumB fumarate hydratase subunit beta [Thermacetogenium phaeum DSM 12270 : CP003732]	23.78	1	4	4	5	1.91039e+07	0	118.66	23.78	4	5					185	20.0557	9.29053
2522005140	Tph_c28070 murA2 UDP-N-acetylglucosamine 1-carboxyvinyltransferase [Thermacetogenium phaeum DSM 12270 : CP003732]	23.65	1	7	7	58	4.62396e+07	4.28367e+07	924.71	23.65	7	29	1065.91	23.65	7	29	427	45.1893	9.02686
2522005122	Tph_c27890 argS arginyl-tRNA synthetase [Thermacetogenium phaeum DSM 12270 : CP003732]	23.42	1	10	10	43	3.15628e+07	1.95467e+07	639.47	23.42	10	27	516.75	14.77	6	16	555	62.8581	5.57959
2522003698	Tph_c13510 secondary thiamine-phosphate synthase enzyme [Thermacetogenium phaeum DSM 12270 : CP003732]	23.36	1	2	2	8	1.97168e+07	2.56944e+07	489.82	23.36	2	8		0			137	15.9851	6.80029
2522002886	Tph_c05330 gtaB UDP-glucose pyrophosphorylase [Thermacetogenium phaeum DSM 12270 : CP003732]	23.29	1	5	5	23	2.35488e+07	1.33846e+07	416.8	23.29	5	18	125.51	10.25	2	5	322	35.7709	5.19873
2522003480	Tph_c11320 rbfA ribosome-binding factor A [Thermacetogenium phaeum DSM 12270 : CP003732]	23.28	1	2	2	7	3.13623e+07	3.16905e+07	154.82	23.28	2	3	200.24	23.28	2	4	116	13.4241	7.34229
2522002738	Tph_c03840 carD transcriptional regulator, CarD family [Thermacetogenium phaeum DSM 12270 : CP003732]	23.27	1	3	3	19	7.43318e+07	2.3385e+07	423.36	23.27	3	13	259.83	18.87	2	6	159	17.7828	9.89111
2522002681	Tph_c03270 amyB2 S-layer homology domain-containing protein [Thermacetogenium phaeum DSM 12270 : CP003732]	23.26	1	21	21	82	0	2.12096e+08					3087.31	23.26	21	82	1019	108.996	4.75439
2522002440	Tph_c00860 hypothetical protein [Thermacetogenium phaeum DSM 12270 : CP003732]	23.23	1	7	7	37	1.69412e+07	1.25041e+07	865.66	23.23	7	28	273.13	16.13	5	9	465	50.3922	7.10791
2522003153	Tph_c08040 nuoE2 NADH-quinone oxidoreductase subunit E [Thermacetogenium phaeum DSM 12270 : CP003732]	23.21	1	3	3	12	1.88048e+07	1.48039e+07	152.61	23.21	3	7	110.9	14.29	2	5	168	18.6896	6.17627
2522002804	Tph_c04510 transcriptional regulator [Thermacetogenium phaeum DSM 12270 : CP003732]	23.21	1	4	4	15	2.55998e+07	1.15436e+07	502.73	23.21	4	11	173.59	10.71	2	4	280	30.0707	6.39209
2522003565	Tph_c12170 Ankyrin repeat-containing protein [Thermacetogenium phaeum DSM 12270 : CP003732]	23.2	1	7	7	27	4.06366e+07	4.87721e+07	187.75	13.96	4	8	493.75	23.2	7	19	444	48.2856	6.25244
2522003120	Tph_c07700 kpnIM adenine-specific DNA-methyltransferase [Thermacetogenium phaeum DSM 12270 : CP003732]	23.12	1	18	18	63	3.62081e+07	1.50918e+07	1983.51	23.12	18	50	347.87	5.99	6	13	1051	121.869	5.57959
2522003867	Tph_c15210 degV EDD domain protein, DegV family [Thermacetogenium phaeum DSM 12270 : CP003732]	23.08	1	6	6	23	2.49805e+07	1.65866e+07	454.17	20.74	5	13	262.49	18.73	4	10	299	33.4546	5.94775
2522002926	Tph_c05730 cooS1 Ni-dependent carbon monoxide dehydrogenase precursor [Thermacetogenium phaeum DSM 12270 : CP003732]	23.03	1	9	9	31	3.53302e+07	2.37145e+07	602.96	19.81	7	18	401.21	20.77	8	13	621	65.9239	5.99854
2522003638	Tph_c12900 ileS Isoleucyl-tRNA synthetase [Thermacetogenium phaeum DSM 12270 : CP003732]	22.99	1	18	18	79	5.57135e+07	4.38139e+07	1162.04	22.03	17	49	815.6	17.33	11	30	935	107.504	6.04932
2522002751	Tph_c03970 nfeD membrane-bound serine protease (ClpP class) [Thermacetogenium phaeum DSM 12270 : CP003732]	22.92	1	8	8	54	3.86813e+07	4.44194e+07	1029.13	20.67	7	28	1087.18	22.92	8	26	445	46.1121	6.96143
2522004501	Tph_c21580 rpmA LSU ribosomal protein L27P [Thermacetogenium phaeum DSM 12270 : CP003732]	22.92	1	2	2	8	3.31248e+07	2.17208e+07		0			470.26	22.92	2	8	96	10.7386	9.93506
2522003716	Tph_c13690 accA acetyl-CoA carboxylase carboxyl transferase subunit alpha [Thermacetogenium phaeum DSM 12270 : CP003732]	22.88	1	5	5	24	3.06239e+07	4.41753e+07	193.15	19.12	4	11	405.67	22.88	5	13	319	36.0368	7.28369
2522004673	Tph_c23310 Transposase [Thermacetogenium phaeum DSM 12270 : CP003732]	22.86	4	2	2	5	6.60431e+06	0	146.98	22.86	2	5					105	12.2345	9.77393
2522004353	Tph_c20100 hypothetical protein [Thermacetogenium phaeum DSM 12270 : CP003732]	22.84	1	2	2	3	9.79432e+06	0	44.17	22.84	2	3					162	18.0167	9.23193
2522004970	Tph_c26370 hycI Hydrogenase 3 maturation peptidase Hycl. Aspartic peptidase. MEROPS family A31 [Thermacetogenium phaeum DSM 12270 : CP003732]	22.82	1	2	2	4	0	3.62094e+06					56.34	22.82	2	4	149	16.5519	5.5542
2522003983	Tph_c16370 accC acetyl-CoA carboxylase, biotin carboxylase subunit [Thermacetogenium phaeum DSM 12270 : CP003732]	22.77	1	7	7	42	3.11902e+07	3.04244e+07	1224.82	19.2	6	25	637.96	19.2	6	17	448	49.3783	5.24951
2522004628	Tph_c22860 Protein of unknown function (DUF3006) [Thermacetogenium phaeum DSM 12270 : CP003732]	22.73	1	2	2	5	2.1833e+07	4.20291e+06	28.49	22.73	2	3	40.91	22.73	2	2	66	7.58905	8.52881
2522004996	Tph_c26630 nadA quinolinate synthetase [Thermacetogenium phaeum DSM 12270 : CP003732]	22.65	1	4	4	8	1.25752e+07	1.0583e+07	137.73	22.65	4	6	79.9	14.24	2	2	309	33.7283	6.11279
2522003780	Tph_c14340 gmk guanylate kinase [Thermacetogenium phaeum DSM 12270 : CP003732]	22.63	1	4	4	16	2.25228e+07	9.10376e+06	278.92	22.63	4	11	120.12	10	2	5	190	21.7194	5.5415
2522002718	Tph_c03640 UDP-glucose 4-epimerase [Thermacetogenium phaeum DSM 12270 : CP003732]	22.6	1	8	8	22	1.39528e+07	1.50713e+07	301.41	16.72	6	12	172.61	11.15	4	10	323	35.1371	6.94678
2522002988	Tph_c06370 Ni/Fe-hydrogenase 1 B-type cytochrome subunit [Thermacetogenium phaeum DSM 12270 : CP003732]	22.48	1	4	4	41	7.90124e+07	2.55566e+08	396.96	16.06	3	10	1000.62	22.48	4	31	218	25.455	9.59814
2522002964	Tph_c06120 hypothetical protein [Thermacetogenium phaeum DSM 12270 : CP003732]	22.45	1	5	5	17	2.58493e+07	1.94692e+07	425.46	22.45	5	11	279.19	13.88	3	6	245	26.4648	5.12256
2522003006	Tph_c06550 Septal ring factor EnvC, activator of murein hydrolases AmiA and AmiB [Thermacetogenium phaeum DSM 12270 : CP003732]	22.43	1	7	7	36	3.20062e+07	1.62289e+07	538.34	20.58	6	19	519.61	15.83	5	17	379	42.7761	6.48096
2522003121	Tph_c07710 Type III restriction enzyme, res subunit [Thermacetogenium phaeum DSM 12270 : CP003732]	22.35	1	17	17	47	2.74088e+07	8.74558e+06	1029.79	22.35	17	44	87.31	3.47	2	3	1065	123.835	6.88818
2522005089	Tph_c27560 prfA peptide chain release factor 1 [Thermacetogenium phaeum DSM 12270 : CP003732]	22.31	1	5	5	16	1.69369e+07	7.99265e+06	319.9	22.31	5	12	209.47	11.02	2	4	363	40.771	5.35107
2522003749	Tph_c14030 ribBA 3,4-dihydroxy 2-butanone 4-phosphate synthase / GTP cyclohydrolase II [Thermacetogenium phaeum DSM 12270 : CP003732]	22.28	1	8	8	19	6.11335e+07	0	446.27	22.28	8	19					404	44.6316	7.00537
2522003722	Tph_c13750 fabK enoyl-[acyl-carrier protein] reductase II [Thermacetogenium phaeum DSM 12270 : CP003732]	22.19	1	5	5	22	2.84892e+07	1.47922e+07	728.86	22.19	5	15	249.61	12.5	3	7	320	33.5345	6.16357
2522003772	Tph_c14260 FHA domain-containing protein [Thermacetogenium phaeum DSM 12270 : CP003732]	22.09	1	5	5	29	3.03416e+07	2.32645e+07	379.41	22.09	5	16	344.45	14.73	4	13	258	29.1833	5.64307
2522003009	Tph_c06580 ctpA C-terminal processing peptidase-3. Serine peptidase. MEROPS family S41A [Thermacetogenium phaeum DSM 12270 : CP003732]	21.98	1	5	5	30	1.9486e+07	2.10105e+07	628.6	21.98	5	16	523.14	16.54	4	14	405	44.1307	6.46826
2522004553	Tph_c22110 glnP amino acid ABC transporter membrane protein, PAAT family [Thermacetogenium phaeum DSM 12270 : CP003732]	21.94	1	5	5	20	2.98496e+07	6.42237e+07	160.22	14.35	3	8	297.08	16.03	4	12	237	26.2061	9.45166
2522004132	Tph_c17870 thiG thiazole-phosphate synthase [Thermacetogenium phaeum DSM 12270 : CP003732]	21.88	1	4	4	7	8.46161e+06	1.09674e+07	176.73	21.88	4	7		0			256	27.1352	5.0083
2522003993	Tph_c16470 transcriptional regulator AraC family [Thermacetogenium phaeum DSM 12270 : CP003732]	21.79	1	3	3	40	3.29624e+08	2.68333e+08	1186.39	21.79	3	23	852.94	21.79	3	17	156	17.9811	3.82764
2522002589	Tph_c02350 HDIG domain-containing protein [Thermacetogenium phaeum DSM 12270 : CP003732]	21.74	1	2	2	11	2.11199e+07	0	489.5	21.74	2	11		0			184	20.3645	5.45264
2522004015	Tph_c16690 aroC chorismate synthase [Thermacetogenium phaeum DSM 12270 : CP003732]	21.68	1	7	7	17	4.96513e+07	1.46542e+07	364.05	21.68	7	14	134.65	5.36	2	3	392	41.8427	5.8208
2522002888	Tph_c05350 chemotaxis protein MotA [Thermacetogenium phaeum DSM 12270 : CP003732]	21.62	1	4	4	13	1.8755e+07	1.00282e+07	148.4	7.72	2	4	369.62	21.24	3	9	259	28.388	5.13525
2522003679	Tph_c13320 rpmI large subunit ribosomal protein L35 [Thermacetogenium phaeum DSM 12270 : CP003732]	21.54	1	2	2	7	7.55335e+06	5.78526e+06	43.04	21.54	2	3	52.58	21.54	2	4	65	7.58537	12.0884
2522005123	Tph_c27900 kinA two-component system, NtrC family, sensor histidine kinase AtoS [Thermacetogenium phaeum DSM 12270 : CP003732]	21.39	1	4	5	27	7.03296e+07	3.61203e+06	610.29	21.39	5	18	302.74	12.72	3	9	346	37.6729	5.60498
2522003664	Tph_c13170 Lysophospholipase L1 [Thermacetogenium phaeum DSM 12270 : CP003732]	21.39	1	2	2	2	9.24762e+06	0	56.64	21.39	2	2					187	20.8564	5.40186
2522004394	Tph_c20510 trxB thioredoxin reductase (NADPH) [Thermacetogenium phaeum DSM 12270 : CP003732]	21.36	1	5	5	14	1.25514e+07	1.03261e+07	314.2	18.64	4	7	190	12.54	3	7	295	31.2977	7.75244
2522002820	Tph_c04670 lonA ATP-dependent proteinase. Serine peptidase. MEROPS family S16 [Thermacetogenium phaeum DSM 12270 : CP003732]	21.35	1	14	14	52	3.96971e+07	0	1096.4	21.35	14	52					801	90.391	6.96143
2522004034	Tph_c16890 Vancomycin resistance protein YoaR , contains peptidoglycan-binding and VanW domains [Thermacetogenium phaeum DSM 12270 : CP003732]	21.31	1	7	7	32	1.60012e+07	4.04616e+07	354.94	13.32	4	8	1053.75	21.31	7	24	488	54.6961	8.49951
2522003583	Tph_c12350 stage II sporulation protein D [Thermacetogenium phaeum DSM 12270 : CP003732]	21.29	1	8	8	28	1.29646e+07	1.87812e+07	155.71	7.1	3	5	615.65	21.29	8	23	479	52.7102	9.21729
2522004784	Tph_c24510 CRISPR-associated RAMP protein, SSO1426 family [Thermacetogenium phaeum DSM 12270 : CP003732]	21.25	1	5	5	11	2.79165e+07	2.12187e+07	202.84	21.25	5	8	51.52	9.89	2	3	273	29.8824	7.1665
2522003918	Tph_c15720 aroA 3-phosphoshikimate 1-carboxyvinyltransferase [Thermacetogenium phaeum DSM 12270 : CP003732]	21.2	1	6	6	23	1.76751e+07	1.76077e+07	476.68	19.12	5	15	248.42	6.22	2	8	434	45.761	6.55127
2522003663	Tph_c13160 Predicted ATPase of the ABC class [Thermacetogenium phaeum DSM 12270 : CP003732]	21.19	1	8	8	16	2.35314e+07	1.10951e+07	176.86	19.26	7	13	70.31	4.73	2	3	571	63.9219	6.75635
2522004570	Tph_c22280 thiC3 phosphomethylpyrimidine synthase [Thermacetogenium phaeum DSM 12270 : CP003732]	21.06	1	7	7	46	3.13972e+07	2.20728e+07	547.91	16.9	5	25	428.98	15.74	6	21	432	46.9311	6.62451
2522004785	Tph_c24520 hypothetical protein [Thermacetogenium phaeum DSM 12270 : CP003732]	21.02	1	3	3	8	1.42154e+07	4.17128e+06	173.18	13.38	2	5	85.35	21.02	3	3	157	17.9322	9.37842
2522003680	Tph_c13330 rplT LSU ribosomal protein L20P [Thermacetogenium phaeum DSM 12270 : CP003732]	21.01	1	3	3	10	5.29569e+07	3.95423e+07	249.1	21.01	3	7	140.59	21.01	2	3	119	13.7678	11.6343
2522002961	Tph_c06090 ade Adenine deaminase [Thermacetogenium phaeum DSM 12270 : CP003732]	20.94	1	8	8	37	2.87082e+07	1.41185e+07	466.55	19.26	7	21	386.79	16.92	6	16	597	63.7121	6.41748
2522003151	Tph_c08020 hppA1 K(+)-stimulated pyrophosphate-energized sodium pump [Thermacetogenium phaeum DSM 12270 : CP003732]	20.91	1	14	14	266	6.45195e+08	6.117e+08	3646.05	19.55	12	111	4198.35	20.91	13	155	660	67.1654	5.19873
2522004356	Tph_c20130 mtbC Methanogenic corrinoid protein MtbC1 [Thermacetogenium phaeum DSM 12270 : CP003732]	20.83	1	2	2	2	3.90796e+07	0	66.95	20.83	2	2					216	23.5024	6.88818
2522004783	Tph_c24500 CRISPR-associated RAMP protein, SSO1426 family [Thermacetogenium phaeum DSM 12270 : CP003732]	20.77	1	4	4	19	1.66442e+07	1.23918e+07	484.95	20.77	4	15	116.8	11.18	2	4	313	35.4074	8.1333
2522003670	Tph_c13230 NAD(P)H dehydrogenase (quinone) [Thermacetogenium phaeum DSM 12270 : CP003732]	20.62	1	3	3	7	1.74141e+07	1.23111e+07	271.4	20.62	3	7		0			194	21.821	4.91943
2522003886	Tph_c15400 fdhA1 formate dehydrogenase major subunit [Thermacetogenium phaeum DSM 12270 : CP003732]	20.58	1	10	10	45	1.75212e+07	3.4803e+07	329.72	7.32	3	10	1125.06	20.58	10	35	792	88.4779	6.37939
2522005075	Tph_c27420 atpC ATP synthase F0 subcomplex C subunit [Thermacetogenium phaeum DSM 12270 : CP003732]	20.51	1	2	2	14	3.75842e+06	9.73192e+06	50.7	20.51	2	5	59.63	20.51	2	9	78	7.9903	5.021
2522003484	Tph_c11360 rpsO small subunit ribosomal protein S15 [Thermacetogenium phaeum DSM 12270 : CP003732]	20.22	1	4	4	8	9.72656e+07	73183172	113.82	20.22	4	8		0			89	10.5968	10.1108
2522003734	Tph_c13870 Acetoin utilization deacetylase AcuC [Thermacetogenium phaeum DSM 12270 : CP003732]	20.22	1	7	7	33	5.68257e+07	4.61339e+07	381.01	17.33	5	17	325.34	20.22	7	16	450	51.6846	5.32568
2522004245	Tph_c19010 hypothetical protein [Thermacetogenium phaeum DSM 12270 : CP003732]	20.13	1	5	5	31	2.23627e+07	1.81499e+07	395.96	17.57	4	15	403.44	15.65	4	16	313	35.2447	5.75732
2522003528	Tph_c11800 pbpF penicillin-binding protein 1A [Thermacetogenium phaeum DSM 12270 : CP003732]	20.02	1	13	13	64	4.93467e+07	5.00095e+07	1401.31	16.58	10	34	1154.66	16.58	11	30	814	90.3066	8.42627
2522002436	Tph_c00820 Uncharacterized conserved protein YutE, UPF0331/DUF86 family [Thermacetogenium phaeum DSM 12270 : CP003732]	20	1	3	3	7	2.16929e+07	0	179.83	20	3	7					140	16.3076	9.11475
2522003504	Tph_c11560 cinA nicotinamide-nucleotide amidase [Thermacetogenium phaeum DSM 12270 : CP003732]	20	1	6	6	20	1.82871e+07	3.80465e+06	635.71	20	6	16	143.22	7.06	2	4	425	45.7482	6.63916
2522005023	Tph_c26900 hydrogenase maturation protease [Thermacetogenium phaeum DSM 12270 : CP003732]	20	1	2	2	2	0	7.80595e+06					56.73	20	2	2	155	16.6497	5.04639
2522002431	Tph_c00770 c-di-AMP phosphodiesterase, consists of a GGDEF-like and DHH domains [Thermacetogenium phaeum DSM 12270 : CP003732]	19.89	1	9	9	56	8.82918e+07	1.0799e+08	899.83	16.52	7	31	937.54	17.58	8	25	563	61.214	6.17627
2522002391	Tph_c00370 hypothetical protein [Thermacetogenium phaeum DSM 12270 : CP003732]	19.76	1	3	3	7	2.79534e+07	1.13898e+07	281.92	19.76	3	7		0			253	27.1774	6.88818
2522005126	Tph_c27930 kaiC1 RecA-superfamily ATPase, KaiC/GvpD/RAD55 family [Thermacetogenium phaeum DSM 12270 : CP003732]	19.75	1	3	3	16	2.25942e+07	2.27668e+07	283.77	19.75	3	7	301.23	15.13	2	9	238	26.757	7.89893
2522004782	Tph_c24490 RAMP superfamily protein [Thermacetogenium phaeum DSM 12270 : CP003732]	19.73	1	5	6	17	2.04481e+07	1.55762e+07	232.94	12.6	4	12	178.55	11.78	3	5	365	40.747	9.02686
2522002883	Tph_c05300 cobQ adenosylcobyric acid synthase (glutamine-hydrolysing) [Thermacetogenium phaeum DSM 12270 : CP003732]	19.65	1	6	6	30	2.0107e+07	1.60344e+07	498.86	11.48	3	15	281.6	16.34	5	15	514	55.6441	5.64307
2522003917	Tph_c15710 cmk cytidylate kinase [Thermacetogenium phaeum DSM 12270 : CP003732]	19.64	1	3	4	7	3.45277e+07	5.07419e+06	341.31	19.64	4	7		0			224	24.9232	8.66064
2522004597	Tph_c22550 Chromosome partitioning ATPase, Mrp family, contains Fe-S cluster [Thermacetogenium phaeum DSM 12270 : CP003732]	19.58	1	4	4	7	1.28129e+07	1.76388e+07	149.82	19.58	4	7		0			286	30.7458	5.10986
2522003596	Tph_c12480 Glyoxylase, beta-lactamase superfamily II [Thermacetogenium phaeum DSM 12270 : CP003732]	19.51	1	3	3	18	1.67894e+07	1.35487e+07	146.95	19.51	3	10	152.11	19.51	3	8	205	21.7749	5.51611
2522003240	Tph_c08910 ligA DNA ligase (NAD+) [Thermacetogenium phaeum DSM 12270 : CP003732]	19.49	1	11	11	39	1.28649e+07	1.03238e+07	551.14	15.89	9	20	400.16	15.89	9	19	667	74.4076	8.39697
2522003301	Tph_c09520 tyrA prephenate dehydrogenase [Thermacetogenium phaeum DSM 12270 : CP003732]	19.39	1	5	5	11	2.16466e+07	1.81716e+07	244.42	19.39	5	11		0			361	39.2446	6.66846
2522004911	Tph_c25780 rplP LSU ribosomal protein L16P [Thermacetogenium phaeum DSM 12270 : CP003732]	19.31	1	2	2	17	107380592	1.4371e+08	296.21	19.31	2	9	400.2	19.31	2	8	145	16.1807	10.3159
2522003162	Tph_c08130 lytR transcriptional attenuator, LytR family [Thermacetogenium phaeum DSM 12270 : CP003732]	19.29	1	5	5	22	5.66266e+07	3.97828e+07	206.23	15.23	4	11	288.7	19.29	5	11	394	42.812	4.77979
2522003691	Tph_c13440 mutS1 DNA mismatch repair protein MutS2 [Thermacetogenium phaeum DSM 12270 : CP003732]	19.29	1	9	9	37	1.37292e+07	1.544e+07	382.21	15.89	7	16	522.17	14.25	6	21	793	88.4899	7.31299
2522002578	Tph_c02240 macA RND family efflux transporter, MFP subunit [Thermacetogenium phaeum DSM 12270 : CP003732]	19.28	1	7	7	36	3.36233e+07	5.73268e+07	658.07	12.85	5	14	912.38	19.28	7	22	498	51.533	5.33838
2522002857	Tph_c05040 cheW1 purine-binding chemotaxis protein CheW [Thermacetogenium phaeum DSM 12270 : CP003732]	19.21	1	10	10	32	1.62486e+07	2.05863e+07	368.2	12.81	6	11	549.43	14.69	8	21	531	58.9377	4.729
2522005142	Tph_c28090 hypothetical protein [Thermacetogenium phaeum DSM 12270 : CP003732]	19.16	1	2	2	5	6.57682e+06	1.19213e+06	216.03	19.16	2	5		0			214	24.0472	4.75439
2522005111	Tph_c27780 anfA PAS domain S-box-containing protein [Thermacetogenium phaeum DSM 12270 : CP003732]	19.02	1	6	8	32	4.95651e+07	6.27511e+08	388.06	14.67	6	17	283.15	16.3	7	15	552	61.8848	6.65381
2522004776	Tph_c24430 cas7 CRISPR-associated protein, Csh2 family [Thermacetogenium phaeum DSM 12270 : CP003732]	19.02	1	4	4	24	1.62028e+07	9.91738e+06	599.31	19.02	4	18	164.45	19.02	4	6	305	34.843	5.69385
2522002901	Tph_c05480 cpaB pilus assembly protein CpaB [Thermacetogenium phaeum DSM 12270 : CP003732]	18.93	1	3	3	5	1.90152e+07	0	205.5	18.93	3	5					243	25.4098	5.35107
2522004478	Tph_c21350 ech hydrogenase subunit B [Thermacetogenium phaeum DSM 12270 : CP003732]	18.88	1	6	6	35	2.13864e+08	3.99034e+08	243.68	8.39	2	8	481.6	18.88	6	27	286	32.0066	8.92432
2522002759	Tph_c04050 Radical SAM superfamily enzyme YgiQ, UPF0313 family [Thermacetogenium phaeum DSM 12270 : CP003732]	18.85	1	6	6	13	1.6133e+07	0	373.66	18.85	6	13					504	58.4356	8.95361
2522002966	Tph_c06140 hypothetical protein [Thermacetogenium phaeum DSM 12270 : CP003732]	18.83	1	5	5	12	1.01282e+07	1.08204e+07	216.39	18.83	4	7	182.72	14.94	3	5	308	35.1304	6.55127
2522002929	Tph_c05760 glyQ glycyl-tRNA synthetase alpha chain [Thermacetogenium phaeum DSM 12270 : CP003732]	18.79	1	5	5	23	5.62149e+07	1.9484e+07	435.2	18.79	5	14	240.33	13.38	3	9	314	36.2409	5.04639
2522002421	Tph_c00670 selD selenophosphate synthase [Thermacetogenium phaeum DSM 12270 : CP003732]	18.77	1	4	4	12	1.98323e+07	1.1044e+07	187.04	18.77	4	8	83.92	13.27	3	4	309	32.291	5.41455
2522002692	Tph_c03380 conserved hypothetical protein (putative transposase or invertase) [Thermacetogenium phaeum DSM 12270 : CP003732]	18.75	1	6	6	18	8.61363e+06	1.34226e+07	283.59	16.37	5	7	439.64	18.75	6	11	336	39.3764	5.49072
2522002367	Tph_c00130 gyrA DNA gyrase subunit A [Thermacetogenium phaeum DSM 12270 : CP003732]	18.65	1	12	13	31	2.14776e+07	2.4964e+08	636.94	17.55	12	23	187.49	7.73	5	8	815	91.0886	8.51416
2522004374	Tph_c20310 trimethylamine---corrinoid protein Co-methyltransferase [Thermacetogenium phaeum DSM 12270 : CP003732]	18.52	1	5	5	25	1.98278e+07	3.81361e+07	446.63	14.2	4	11	549.65	18.52	5	14	486	54.105	5.41455
2522005250	Tph_c29170 fnr CRP/FNR family transcriptional regulator, anaerobic regulatory protein [Thermacetogenium phaeum DSM 12270 : CP003732]	18.45	1	3	3	15	1.56847e+07	6.07704e+06	455.5	18.45	3	11	87.4	18.45	3	4	233	26.2168	8.1333
2522004134	Tph_c17890 hypE2 Hydrogenase maturation factor [Thermacetogenium phaeum DSM 12270 : CP003732]	18.37	1	5	5	17	1.82096e+07	8.13831e+06	441.2	18.37	5	12	227.41	10.5	2	5	343	36.3058	4.94482
2522004735	Tph_c23930 ubiD2 2,5-furandicarboxylate decarboxylase 1 [Thermacetogenium phaeum DSM 12270 : CP003732]	18.34	1	6	6	13	8.55562e+06	5.62457e+06	191.94	14.77	4	8	166.58	10.29	4	5	447	49.6205	5.65576
2522003833	Tph_c14870 nuoG3 NADH-quinone oxidoreductase subunit G [Thermacetogenium phaeum DSM 12270 : CP003732]	18.31	1	3	3	7	1.63349e+07	18859292	242.68	18.31	3	7		0			213	23.9843	8.32373
2522003797	Tph_c14510 HDIG domain-containing protein [Thermacetogenium phaeum DSM 12270 : CP003732]	18.26	1	4	4	9	9.18037e+06	0	277.58	18.26	4	9					356	40.3651	6.07471
2522003640	Tph_c12920 hypothetical protein [Thermacetogenium phaeum DSM 12270 : CP003732]	18.24	1	7	7	25	1.56755e+07	7.12863e+06	255.18	16.48	6	12	326.36	13.19	5	13	455	47.6336	5.16064
2522004375	Tph_c20320 proline racemase [Thermacetogenium phaeum DSM 12270 : CP003732]	18.21	1	6	6	16	3.12105e+08	2.24976e+07	274.55	14.63	4	8	305.91	18.21	5	8	335	37.0172	6.85889
2522003423	Tph_c10750 hslV ATP-dependent HslUV protease, peptidase subunit HslV [Thermacetogenium phaeum DSM 12270 : CP003732]	18.18	1	2	2	25	1.72126e+07	1.30442e+07	278.44	18.18	2	10	415.32	18.18	2	15	176	18.9461	6.68311
2522002844	Tph_c04910 valS valyl-tRNA synthetase [Thermacetogenium phaeum DSM 12270 : CP003732]	18.17	1	12	13	56	3.25096e+07	2.59512e+07	842.93	18.17	13	34	539.95	14	9	22	886	101.586	5.97314
2522003230	Tph_c08810 hisZ ATP phosphoribosyltransferase regulatory subunit [Thermacetogenium phaeum DSM 12270 : CP003732]	18.14	1	5	5	10	3.7179e+07	4.58714e+06	314.12	13.1	4	8	96.42	7.3	2	2	397	44.008	5.61768
2522003694	Tph_c13470 sir2 NAD-dependent deacetylase [Thermacetogenium phaeum DSM 12270 : CP003732]	18	1	4	4	13	1.95726e+07	1.53905e+07	265.49	13.6	3	8	185.35	18	4	5	250	27.7717	8.51416
2522003793	Tph_c14470 pyrC dihydroorotase [Thermacetogenium phaeum DSM 12270 : CP003732]	17.95	1	6	6	30	1.47647e+07	5.1243e+07	395.14	16.36	5	17	316.3	15.23	5	13	440	47.901	6.37939
2522003782	Tph_c14360 TIGR00255 family protein [Thermacetogenium phaeum DSM 12270 : CP003732]	17.86	1	5	5	11	9.83298e+06	8.03006e+06	160.25	14.94	4	7	50.03	10.06	3	4	308	35.5367	5.79541
2522004372	Tph_c20290 mttC14 5-methyltetrahydrofolate--homocysteine methyltransferase [Thermacetogenium phaeum DSM 12270 : CP003732]	17.62	1	3	3	14	1.92573e+07	1.70893e+07	302.72	17.62	3	8	206.76	17.62	3	6	210	22.2196	4.80518
2522002916	Tph_c05630 Radical SAM superfamily enzyme YgiQ, UPF0313 family [Thermacetogenium phaeum DSM 12270 : CP003732]	17.3	1	8	8	24	2.56051e+07	1.19269e+07	337.49	11.93	5	11	376.22	11.73	6	13	503	55.9168	6.3667
2522003885	Tph_c15390 fdxH formate dehydrogenase (quinone-dependent) iron-sulfur subunit [Thermacetogenium phaeum DSM 12270 : CP003732]	17.29	1	2	2	5	2.13643e+06	9.79159e+06		0			202.58	17.29	2	5	266	29.3654	7.18115
2522004707	Tph_c23650 HlyD family secretion protein [Thermacetogenium phaeum DSM 12270 : CP003732]	17.18	1	5	6	27	2.22084e+07	2.64152e+07	316.19	10	3	10	584.96	14.87	5	17	390	42.1789	5.33838
2522003023	Tph_c06720 Uncharacterized membrane protein [Thermacetogenium phaeum DSM 12270 : CP003732]	17.04	1	2	2	2	0	1.02548e+07					37.23	17.04	2	2	223	24.9669	10.1255
2522005004	Tph_c26710 panC pantoate--beta-alanine ligase [Thermacetogenium phaeum DSM 12270 : CP003732]	16.96	1	4	4	9	1.27433e+07	0	234.97	16.96	4	9					289	31.8587	7.34229
2522002733	Tph_c03790 fccA1 fumarate reductase flavoprotein subunit [Thermacetogenium phaeum DSM 12270 : CP003732]	16.86	1	5	5	17	0	3.02556e+07					1026.47	16.86	5	17	522	55.0332	8.11865
2522003483	Tph_c11350 ribF riboflavin kinase / FMN adenylyltransferase [Thermacetogenium phaeum DSM 12270 : CP003732]	16.83	1	4	4	5	1.61962e+07	4.32016e+06	92.76	16.83	4	5		0			315	35.1607	8.66064
2522004598	Tph_c22560 hypothetical protein [Thermacetogenium phaeum DSM 12270 : CP003732]	16.83	1	2	2	4	0	7.14443e+06					43.26	16.83	2	4	101	11.6647	8.17725
2522004395	Tph_c20520 Uncharacterized protein, DUF1786 family [Thermacetogenium phaeum DSM 12270 : CP003732]	16.81	1	4	4	22	2.12559e+07	2.1797e+07	260.89	16.81	4	13	228.65	16.81	4	9	351	38.0824	6.1001
2522004786	Tph_c24530 CRISPR-associated protein Csx10 [Thermacetogenium phaeum DSM 12270 : CP003732]	16.71	1	4	4	16	1.06528e+07	8.6921e+06	192.74	16.71	4	9	206.64	14.4	3	7	389	43.4405	7.73779
2522002638	Tph_c02840 hypothetical protein [Thermacetogenium phaeum DSM 12270 : CP003732]	16.67	1	2	2	3	1.44367e+07	7.42661e+06	105.09	16.67	2	3		0			198	22.8269	8.86572
2522004057	Tph_c17120 hypothetical protein [Thermacetogenium phaeum DSM 12270 : CP003732]	16.49	1	5	5	21	1.91876e+07	1.13868e+07	314.14	16.49	5	11	317.08	12.5	4	10	376	41.0779	5.021
2522004843	Tph_c25100 peptide/nickel transport system substrate-binding protein [Thermacetogenium phaeum DSM 12270 : CP003732]	16.41	1	10	10	38	3.37977e+07	1.34307e+07	779.65	16.41	10	25	377.55	10.49	6	13	658	73.7981	6.771
2522003906	Tph_c15600 engA GTP-binding protein [Thermacetogenium phaeum DSM 12270 : CP003732]	16.4	1	5	5	24	1.52403e+07	1.05201e+07	330.65	12.53	4	10	476.62	16.4	5	14	439	49.6172	8.76318
2522003194	Tph_c08450 purQ phosphoribosylformylglycinamidine synthase [Thermacetogenium phaeum DSM 12270 : CP003732]	16.39	1	3	3	6	6.92512e+06	1.11497e+07	145.08	16.39	3	6		0			238	26.5231	6.04932
2522005134	Tph_c28010 mtbC32 Methanogenic corrinoid protein MtbC1 [Thermacetogenium phaeum DSM 12270 : CP003732]	16.27	1	2	2	4	8.03085e+06	8.74007e+06	202.08	16.27	2	4		0			209	22.3064	4.67822
2522003970	Tph_c16240 ppnK1 NAD+ kinase [Thermacetogenium phaeum DSM 12270 : CP003732]	16.25	1	5	5	16	1.08384e+07	4.339e+06	357.85	13.78	4	10	193.96	10.25	3	6	283	31.2646	8.48486
2522003004	Tph_c06530 ftsE cell division transport system ATP-binding protein [Thermacetogenium phaeum DSM 12270 : CP003732]	16.23	1	2	3	4	1.08279e+07	0	136.31	16.23	3	4		0			228	25.8458	9.93506
2522002895	Tph_c05420 degU two component transcriptional regulator, LuxR family [Thermacetogenium phaeum DSM 12270 : CP003732]	16.13	1	3	3	19	2.11226e+07	5.82493e+06	546.38	12.9	2	11	373.12	16.13	3	8	217	24.0009	6.25244
2522004207	Tph_c18620 hypothetical protein [Thermacetogenium phaeum DSM 12270 : CP003732]	16.12	1	4	4	21	1.4965e+07	1.74032e+07	226.87	12.54	3	9	232.77	16.12	4	12	335	37.1381	5.68115
2522004787	Tph_c24540 CRISPR/Cas system CSM-associated protein Csm3, group 7 of RAMP superfamily [Thermacetogenium phaeum DSM 12270 : CP003732]	16.06	1	2	2	2	1.43295e+07	1.03815e+07		0			109.79	16.06	2	2	193	21.2948	8.52881
2522003519	Tph_c11710 gpmB alpha-ribazole phosphatase [Thermacetogenium phaeum DSM 12270 : CP003732]	16.02	1	2	2	4	7.43738e+06	0	75.03	16.02	2	4					206	23.6554	6.68311
2522003998	Tph_c16520 microcin-processing peptidase 2. Unknown type peptidase. MEROPS family U62 [Thermacetogenium phaeum DSM 12270 : CP003732]	15.88	1	5	5	24	6.10117e+07	5.86171e+07	379.86	15.88	5	15	159.76	6.01	2	9	466	50.3382	5.8335
2522003695	Tph_c13480 hypothetical protein [Thermacetogenium phaeum DSM 12270 : CP003732]	15.88	1	3	3	8	6.83374e+06	8.73263e+06	137.19	10.14	2	4	203.01	10.47	2	4	296	32.2324	4.61475
2522004049	Tph_c17040 Leucyl aminopeptidase (aminopeptidase T) [Thermacetogenium phaeum DSM 12270 : CP003732]	15.85	1	3	3	16	1.22356e+07	1.56365e+07	199.42	10.37	2	7	143.92	15.85	3	9	347	38.3734	5.17334
2522004013	Tph_c16670 aroB1 3-dehydroquinate synthase [Thermacetogenium phaeum DSM 12270 : CP003732]	15.83	1	4	5	18	1.40323e+07	1.42203e+07	239.78	15.83	5	9	220.84	13.06	4	9	360	39.0617	6.7124
2522002806	Tph_c04530 glycerol uptake operon antiterminator [Thermacetogenium phaeum DSM 12270 : CP003732]	15.82	1	2	2	11	1.50168e+07	5.60812e+06	73.89	15.82	2	5	89.25	15.82	2	6	196	21.5657	9.40771
2522004360	Tph_c20170 opuCC osmoprotectant transport system substrate-binding protein [Thermacetogenium phaeum DSM 12270 : CP003732]	15.79	1	3	3	9	2.33425e+07	1.88676e+07	153.68	15.79	3	9		0			304	34.3177	5.77002
2522004923	Tph_c25900 rpsL SSU ribosomal protein S12P [Thermacetogenium phaeum DSM 12270 : CP003732]	15.75	1	3	3	8	1.08257e+07	7.72741e+06	161.32	15.75	3	5	81.58	14.96	2	3	127	13.9698	11.5464
2522003997	Tph_c16510 PmbA protein [Thermacetogenium phaeum DSM 12270 : CP003732]	15.74	1	4	5	8	9.21478e+06	6.74854e+06	285.37	15.74	5	8		0			451	48.4755	5.16064
2522003416	Tph_c10680 ABC-2 type transport system ATP-binding protein [Thermacetogenium phaeum DSM 12270 : CP003732]	15.72	1	3	3	7	1.90448e+07	1.17414e+07		0			145.54	15.72	3	7	299	33.806	6.04932
2522002846	Tph_c04930 cysS cysteinyl-tRNA synthetase [Thermacetogenium phaeum DSM 12270 : CP003732]	15.38	1	6	7	10	6.78773e+06	3.10102e+08	114.87	12.82	6	7	57.87	6.71	3	3	507	57.9367	6.354
2522004984	Tph_c26510 trpF phosphoribosylanthranilate isomerase [Thermacetogenium phaeum DSM 12270 : CP003732]	15.38	1	2	3	13	1.73095e+07	2.13389e+07	177.12	12.02	2	7	104.37	15.38	3	6	208	22.8239	8.70459
2522002503	Tph_c01490 mobB1 molybdopterin guanine dinucleotide biosynthesis accessory protein MobB [Thermacetogenium phaeum DSM 12270 : CP003732]	15.38	1	2	2	3	0	7.99961e+06					159.55	15.38	2	3	169	18.8448	5.71924
2522002387	Tph_c00330 soj1 chromosome partitioning protein [Thermacetogenium phaeum DSM 12270 : CP003732]	15.24	1	3	3	9	1.62538e+07	1.96473e+07	261.76	15.24	3	9		0			315	35.0776	8.60205
2522005037	Tph_c27040 nucleobase:cation symporter-1, NCS1 family [Thermacetogenium phaeum DSM 12270 : CP003732]	15.22	1	10	10	207	6.36926e+08	1.01367e+09	2899.54	15.22	10	102	3636.2	15.22	10	105	473	51.5302	8.96826
2522002622	Tph_c02680 epsC NDP-sugar epimerase, includes UDP-GlcNAc-inverting 4,6-dehydratase FlaA1 and capsular polysaccharide biosynthesis protein EpsC [Thermacetogenium phaeum DSM 12270 : CP003732]	15.08	1	6	7	28	3.83194e+07	2.71391e+07	424.03	15.08	7	16	381.04	15.08	6	12	663	72.7075	7.10791
2522002603	Tph_c02490 Uncharacterized protein, contains HEPN domain, UPF0332 family [Thermacetogenium phaeum DSM 12270 : CP003732]	14.93	1	2	2	3	6.63538e+06	4.78221e+06		0			67.49	14.93	2	3	134	15.76	5.24951
2522003751	Tph_c14050 ribD diaminohydroxyphosphoribosylaminopyrimidine deaminase / 5-amino-6-(5-phosphoribosylamino)uracil reductase [Thermacetogenium phaeum DSM 12270 : CP003732]	14.92	1	3	3	10	9.87547e+06	8.42784e+06	134.02	14.92	3	7	113.15	8.9	2	3	382	40.9877	6.87354
2522004781	Tph_c24480 hypothetical protein [Thermacetogenium phaeum DSM 12270 : CP003732]	14.88	1	2	2	5	2.23403e+07	0	113.2	14.88	2	5					168	18.8319	9.99365
2522005246	Tph_c29130 Glycosyltransferase involved in cell wall bisynthesis [Thermacetogenium phaeum DSM 12270 : CP003732]	14.85	1	4	5	14	1.40368e+07	1.46312e+07	171.62	14.85	5	9	74.76	11.88	4	5	404	45.1249	8.95361
2522002513	Tph_c01590 Putative heavy-metal chelation [Thermacetogenium phaeum DSM 12270 : CP003732]	14.81	1	3	3	5	0	8.85437e+06					153.07	14.81	3	5	243	27.183	6.15088
2522002764	Tph_c04100 N-acetylmuramoyl-L-alanine amidase [Thermacetogenium phaeum DSM 12270 : CP003732]	14.8	1	7	7	29	9.95752e+06	1.3074e+07	164.61	9.34	4	9	495.59	12.07	6	20	696	74.4824	5.74463
2522002394	Tph_c00400 protein CcmA, bactofilin family [Thermacetogenium phaeum DSM 12270 : CP003732]	14.79	1	2	2	13	1.9759e+07	9.47319e+06	336.9	14.79	2	8	284.05	14.79	2	5	142	14.7126	4.76709
2522003514	Tph_c11660 AAA domain (dynein-related subfamily) [Thermacetogenium phaeum DSM 12270 : CP003732]	14.7	1	3	4	20	1.48579e+07	1.21229e+07	166.12	14.7	4	12	247.88	14.7	4	8	313	35.5952	5.13525
2522003717	Tph_c13700 accD acetyl-CoA carboxylase carboxyl transferase subunit beta [Thermacetogenium phaeum DSM 12270 : CP003732]	14.63	1	3	3	9	2.30508e+07	12291023	141.09	11.85	2	6	82.11	6.97	2	3	287	31.7423	7.13721
2522003981	Tph_c16350 asp1 Uncharacterized conserved protein YloU, alkaline shock protein (Asp23) family [Thermacetogenium phaeum DSM 12270 : CP003732]	14.61	1	2	2	17	8.67024e+07	1.37048e+08	418.71	14.61	2	6	604.3	14.61	2	11	178	20.028	8.92432
2522004710	Tph_c23680 Uncharacterised ArCR, COG2043 [Thermacetogenium phaeum DSM 12270 : CP003732]	14.58	1	3	3	11	8.95421e+06	1.20446e+07	83.26	11.25	2	4	136.5	10	2	7	240	26.2167	6.354
2522002417	Tph_c00630 Predicted phosphoribosyltransferase [Thermacetogenium phaeum DSM 12270 : CP003732]	14.52	1	2	2	5	2.07448e+07	0	134.41	14.52	2	5					241	26.0468	5.79541
2522002737	Tph_c03830 hypothetical protein [Thermacetogenium phaeum DSM 12270 : CP003732]	14.5	1	2	2	7	1.54759e+07	0	142.79	14.5	2	7					131	14.9146	6.97607
2522002381	Tph_c00270 oxaA protein translocase subunit yidC [Thermacetogenium phaeum DSM 12270 : CP003732]	14.41	1	3	3	6	7.84249e+06	711429	38.16	10.04	2	2	75.19	10.92	2	4	229	25.9	9.81787
2522004921	Tph_c25880 fusA2 translation elongation factor 2 (EF-2/EF-G) [Thermacetogenium phaeum DSM 12270 : CP003732]	14.39	1	8	8	25	1.04077e+07	3.16172e+06	567.06	14.39	8	19	255.43	5.04	3	6	695	77.0757	5.61768
2522004961	Tph_c26280 hyfB hydrogenase-4 component B [Thermacetogenium phaeum DSM 12270 : CP003732]	14.37	1	6	6	43	9.58309e+06	1.15152e+08	471.38	5.54	2	9	1232.19	14.37	6	34	668	70.2255	8.30908
2522005010	Tph_c26770 HD domain-containing protein [Thermacetogenium phaeum DSM 12270 : CP003732]	14.37	1	2	2	3	0	1.49628e+07					54.2	14.37	2	3	174	20.0081	6.15088
2522003631	Tph_c12830 hypothetical protein [Thermacetogenium phaeum DSM 12270 : CP003732]	14.35	1	2	2	10	1.6407e+07	1.6051e+07	358.58	14.35	2	10		0			230	25.6143	7.94287
2522003000	Tph_c06490 prfB bacterial peptide chain release factor 2 (bRF-2) [Thermacetogenium phaeum DSM 12270 : CP003732]	14.33	1	3	3	10	7.63672e+06	5.8489e+06	84	14.33	3	5	89.5	14.33	3	5	314	35.8781	5.07178
2522003879	Tph_c15330 hemC hydroxymethylbilane synthase [Thermacetogenium phaeum DSM 12270 : CP003732]	14.29	1	3	3	7	9.58552e+06	6.70971e+06	187.58	9.42	2	4	87.29	10.71	2	3	308	33.4571	8.52881
2522002958	Tph_c06060 radical SAM family uncharacterized protein [Thermacetogenium phaeum DSM 12270 : CP003732]	14.05	1	5	7	11	5.91804e+06	4.76087e+06	72.55	7.11	3	4	97.69	9.05	5	7	619	70.3063	6.44287
2522002390	Tph_c00360 hypothetical protein [Thermacetogenium phaeum DSM 12270 : CP003732]	13.97	1	5	5	28	1.07077e+07	6.99596e+06	444.22	13.97	5	17	316.83	8.82	3	11	408	44.0673	5.89697
2522002527	Tph_c01730 Transposase domain (DUF772) [Thermacetogenium phaeum DSM 12270 : CP003732]	13.95	2	6	6	16	5.94763e+07	0	383.36	13.95	6	16					552	64.1082	8.51416
2522003359	Tph_c10100 uncharacterized protein [Thermacetogenium phaeum DSM 12270 : CP003732]	13.9	1	2	2	3	8.26115e+06	0	100.29	13.9	2	3					187	21.1687	5.09717
2522003961	Tph_c16150 peptidase T-like protein [Thermacetogenium phaeum DSM 12270 : CP003732]	13.88	1	5	6	13	8.81919e+07	7.51016e+07	124.35	11.57	5	7	171.43	9.51	4	6	389	41.9937	5.03369
2522002995	Tph_c06440 phosphate:Na+ symporter [Thermacetogenium phaeum DSM 12270 : CP003732]	13.67	1	6	6	17	2.01287e+07	1.9961e+07	104.68	9.55	4	7	204.27	11.61	5	10	534	58.7482	7.25439
2522003835	Tph_c14890 ndufv2 NADH-quinone oxidoreductase subunit E [Thermacetogenium phaeum DSM 12270 : CP003732]	13.66	1	2	2	16	2.19983e+07	1.00981e+07	136.48	13.66	2	6	142.16	13.66	2	10	183	20.6055	5.04639
2522005163	Tph_c28300 pth peptidyl-tRNA hydrolase, PTH1 family [Thermacetogenium phaeum DSM 12270 : CP003732]	13.66	1	2	2	7	1.42516e+07	1.40734e+07		0			220.65	13.66	2	7	205	22.7898	9.90576
2522004121	Tph_c17760 thiN2 thiamine pyrophosphokinase [Thermacetogenium phaeum DSM 12270 : CP003732]	13.55	1	2	2	3	7.7592e+06	9.29609e+06	130.11	13.55	2	3		0			214	23.8301	5.05908
2522002397	Tph_c00430 selA L-seryl-tRNA(Sec) selenium transferase [Thermacetogenium phaeum DSM 12270 : CP003732]	13.54	1	4	4	12	2.10718e+07	6.9101e+06	383.69	13.54	4	12		0			480	51.3233	6.3667
2522004983	Tph_c26500 trpB tryptophan synthase, beta chain [Thermacetogenium phaeum DSM 12270 : CP003732]	13.53	1	4	4	17	1.71844e+07	3.49933e+07	182.25	6.04	2	7	221.17	13.53	4	10	414	45.083	6.16357
2522003924	Tph_c15780 hypothetical protein [Thermacetogenium phaeum DSM 12270 : CP003732]	13.51	1	3	3	7	2.99716e+07	1.86278e+07	122.32	13.51	3	4	62.19	12.16	2	3	148	17.5391	5.13525
2522003346	Tph_c09970 hypothetical protein [Thermacetogenium phaeum DSM 12270 : CP003732]	13.5	1	5	5	26	1.55527e+07	8.57533e+06	412.34	13.5	5	16	259.02	7.3	3	10	548	59.1404	4.83057
2522002680	Tph_c03260 protein of unknown function (DUF4430) [Thermacetogenium phaeum DSM 12270 : CP003732]	13.48	1	2	2	3	0	1.65185e+07					121.87	13.48	2	3	230	24.0323	8.25049
2522004860	Tph_c25270 appA2 peptide/nickel transport system substrate-binding protein [Thermacetogenium phaeum DSM 12270 : CP003732]	13.42	1	5	5	15	2.12034e+07	8.03888e+06	565.22	13.42	5	15		0			529	60.4502	7.15186
2522004778	Tph_c24450 csh1 CRISPR-associated protein Csh1 [Thermacetogenium phaeum DSM 12270 : CP003732]	13.39	1	4	4	8	0	9.10161e+06					260.15	13.39	4	8	478	53.9689	8.74854
2522002836	Tph_c04830 pstS phosphate transport system substrate-binding protein [Thermacetogenium phaeum DSM 12270 : CP003732]	13.26	1	2	3	3	1.14115e+07	5.30219e+07		0			95.68	13.26	3	3	279	28.8262	8.03076
2522003853	Tph_c15070 yugH aminotransferase [Thermacetogenium phaeum DSM 12270 : CP003732]	13.15	1	3	3	7	2.58571e+07	0	323.03	13.15	3	7					403	44.7683	7.18115
2522005242	Tph_c29090 manB phosphomannomutase / phosphoglucomutase [Thermacetogenium phaeum DSM 12270 : CP003732]	13.13	1	5	5	18	1.88213e+07	1.17876e+07	298.5	13.13	5	14	94.64	4.81	2	4	457	51.0139	6.53662
2522003568	Tph_c12200 Copper amine oxidase N-terminal domain-containing protein [Thermacetogenium phaeum DSM 12270 : CP003732]	13.01	1	2	2	10	2.14306e+07	2.82002e+07	152.14	13.01	2	4	271.39	13.01	2	6	269	28.8079	5.18604
2522004810	Tph_c24770 Protein of unknown function (DUF1638) [Thermacetogenium phaeum DSM 12270 : CP003732]	13	1	2	2	4	7.46907e+06	0	169.65	13	2	4					223	25.7102	5.40186
2522003939	Tph_c15930 Zn-dependent protease (includes SpoIVFB) [Thermacetogenium phaeum DSM 12270 : CP003732]	12.96	1	2	2	9	8.82903e+06	1.26853e+07		0			207.09	12.96	2	9	216	23.125	9.18799
2522002508	Tph_c01540 hypothetical protein [Thermacetogenium phaeum DSM 12270 : CP003732]	12.9	1	2	2	5	0	1.7493e+07					106.48	12.9	2	5	248	27.2391	8.06006
2522003633	Tph_c12850 proC pyrroline-5-carboxylate reductase [Thermacetogenium phaeum DSM 12270 : CP003732]	12.89	1	2	2	18	1.37639e+07	4.42963e+06	281.88	12.89	2	16	48.8	12.89	2	2	256	26.0309	5.89697
2522004479	Tph_c21360 ech hydrogenase subunit A [Thermacetogenium phaeum DSM 12270 : CP003732]	12.86	1	7	7	81	3.37224e+08	7.8546e+08	957.1	9.98	5	29	1583.64	12.86	7	52	661	72.565	6.17627
2522004736	Tph_c23940 pyrD3 dihydropyrimidine dehydrogenase (NAD+) subunit PreA [Thermacetogenium phaeum DSM 12270 : CP003732]	12.85	2	4	4	12	1.83921e+07	1.92269e+07	334.08	12.85	4	8	176.66	7.05	2	4	397	42.7494	6.55127
2522003774	Tph_c14280 fmt methionyl-tRNA formyltransferase [Thermacetogenium phaeum DSM 12270 : CP003732]	12.81	1	3	3	10	2.61081e+07	1.32312e+07	237.89	12.81	3	10		0			320	34.6084	9.48096
2522005119	Tph_c27860 femX Lipid II:glycine glycyltransferase (Peptidoglycan interpeptide bridge formation enzyme) [Thermacetogenium phaeum DSM 12270 : CP003732]	12.81	1	4	4	10	7.79672e+06	1.04371e+07	88.79	8.64	2	4	92.9	8.91	3	6	359	41.8758	9.40771
2522004289	Tph_c19460 PAS domain S-box-containing protein [Thermacetogenium phaeum DSM 12270 : CP003732]	12.8	1	7	7	14	1.03899e+07	8.09523e+06	99.17	7.44	4	5	279.29	11.31	6	9	672	75.5264	7.56201
2522004391	Tph_c20480 macB1 putative ABC transport system ATP-binding protein [Thermacetogenium phaeum DSM 12270 : CP003732]	12.39	1	2	2	2	0	6.50782e+06					75.6	12.39	2	2	226	24.9542	7.13721
2522003363	Tph_c10140 rnc ribonuclease-3 [Thermacetogenium phaeum DSM 12270 : CP003732]	12.34	1	3	3	22	5.63172e+08	4.68886e+08	249.29	12.34	3	12	172.1	12.34	3	10	235	26.3015	6.80029
2522005116	Tph_c27830 fba fructose-bisphosphate aldolase, class II [Thermacetogenium phaeum DSM 12270 : CP003732]	12.32	1	4	4	21	1.20984e+07	4.29688e+06	168.83	12.32	4	13	89.63	12.32	4	8	284	30.67	6.44287
2522003606	Tph_c12580 spoVD stage V sporulation protein D (sporulation-specific penicillin-binding protein) [Thermacetogenium phaeum DSM 12270 : CP003732]	12.28	1	6	6	20	1.42287e+07	2.47539e+07	25.43	5.85	2	2	439.54	11.11	5	18	684	75.3485	6.69775
2522003495	Tph_c11470 rnjA ribonuclease J [Thermacetogenium phaeum DSM 12270 : CP003732]	12.27	1	4	4	7	2.02345e+07	0	329.37	12.27	4	7					554	61.5037	7.00537
2522003279	Tph_c09300 uppP Undecaprenyl-diphosphatase [Thermacetogenium phaeum DSM 12270 : CP003732]	12.21	1	2	2	18	2.02928e+07	5.38498e+07	295.3	12.21	2	7	389.58	12.21	2	11	262	28.5838	9.72998
2522004305	Tph_c19620 acoC pyruvate dehydrogenase E2 component (dihydrolipoamide acetyltransferase) [Thermacetogenium phaeum DSM 12270 : CP003732]	12.21	1	3	3	8	0	1.80009e+07					169.7	12.21	3	8	385	41.1712	6.07471
2522004969	Tph_c26360 hycH formate hydrogenlyase maturation protein HycH [Thermacetogenium phaeum DSM 12270 : CP003732]	12.12	1	2	2	7	0	3.79791e+06					98.46	12.12	2	7	132	15.0959	6.78564
2522003916	Tph_c15700 plsC 1-acyl-sn-glycerol-3-phosphate acyltransferase [Thermacetogenium phaeum DSM 12270 : CP003732]	12.04	1	3	3	13	1.43486e+07	9.4939e+06	145.95	7.87	2	6	159.45	12.04	3	7	216	24.3252	9.99365
2522004794	Tph_c24610 transporter, NhaC family [Thermacetogenium phaeum DSM 12270 : CP003732]	12.03	1	5	5	94	5.94529e+08	7.46139e+08	1585.58	12.03	5	46	1698.96	12.03	5	48	482	50.655	6.96143
2522003502	Tph_c11540 hypothetical protein [Thermacetogenium phaeum DSM 12270 : CP003732]	12.02	1	2	2	5	1.85036e+07	2.22306e+07	207.93	12.02	2	5		0			183	21.077	5.60498
2522003790	Tph_c14440 pyrK dihydroorotate dehydrogenase electron transfer subunit [Thermacetogenium phaeum DSM 12270 : CP003732]	11.88	1	3	3	9	1.02889e+07	9.50663e+06	136.74	8.43	2	5	120.97	7.66	2	4	261	28.1317	7.94287
2522004962	Tph_c26290 hyfC hydrogenase-4 component C [Thermacetogenium phaeum DSM 12270 : CP003732]	11.82	1	2	2	19	0	9.73491e+07					650.62	11.82	2	19	313	33.8072	5.60498
2522003064	Tph_c07140 rnr RNAse R [Thermacetogenium phaeum DSM 12270 : CP003732]	11.72	1	8	8	10	7.84429e+06	1.98803e+06	179.91	11.72	8	10		0			725	83.0894	6.65381
2522002932	Tph_c05790 hypothetical protein [Thermacetogenium phaeum DSM 12270 : CP003732]	11.72	1	3	3	10	8.02726e+06	5.86464e+06	192.22	9.16	2	4	317.63	11.72	3	6	273	30.4192	5.63037
2522003017	Tph_c06660 yidA hypothetical protein [Thermacetogenium phaeum DSM 12270 : CP003732]	11.64	1	2	2	3	1.07488e+07	0	191.93	11.64	2	3					292	32.631	5.60498
2522002406	Tph_c00520 fumarate reductase flavoprotein subunit [Thermacetogenium phaeum DSM 12270 : CP003732]	11.63	1	5	5	14	0	1.37616e+07					384.18	11.63	5	14	559	61.0592	7.63525
2522004605	Tph_c22630 metI D-methionine transport system permease protein [Thermacetogenium phaeum DSM 12270 : CP003732]	11.61	1	2	2	4	0	2.44361e+07					41.71	11.61	2	4	224	24.1943	9.0415
2522003922	Tph_c15760 hutP HutP protein [Thermacetogenium phaeum DSM 12270 : CP003732]	11.59	1	2	2	14	2.06998e+07	1.3218e+07	94.14	11.59	2	7	106.46	11.59	2	7	138	14.7567	8.19189
2522002507	Tph_c01530 formylmethanofuran dehydrogenase subunit E [Thermacetogenium phaeum DSM 12270 : CP003732]	11.54	1	2	2	4	0	2.6311e+07					160.13	11.54	2	4	182	20.3965	8.08936
2522002398	Tph_c00440 selB selenocysteine-specific elongation factor [Thermacetogenium phaeum DSM 12270 : CP003732]	11.5	1	4	4	12	7.91351e+06	0	228.96	11.5	4	12					635	70.1004	6.87354
2522003995	Tph_c16490 Xaa-Pro aminopeptidase [Thermacetogenium phaeum DSM 12270 : CP003732]	11.48	1	3	3	8	6.49924e+06	0	377.09	11.48	3	8					357	39.5936	5.35107
2522003738	Tph_c13910 miaB tRNA-i(6)A37 thiotransferase enzyme MiaB [Thermacetogenium phaeum DSM 12270 : CP003732]	11.33	1	4	4	9	3.06215e+07	6.16683e+06	315.48	11.33	4	9		0			459	52.4319	7.26904
2522003276	Tph_c09270 AAA domain-containing protein [Thermacetogenium phaeum DSM 12270 : CP003732]	11.29	1	5	5	17	3.08612e+07	1.94335e+07	213.6	8.99	4	11	70.56	7.14	3	6	434	49.0347	5.65576
2522002768	Tph_c04140 rph RNAse PH [Thermacetogenium phaeum DSM 12270 : CP003732]	11.2	1	2	2	9	1.51348e+07	0	365.52	11.2	2	9		0			241	26.6948	5.43994
2522005143	Tph_c28100 Murein DD-endopeptidase MepM and murein hydrolase activator NlpD, contain LysM domain [Thermacetogenium phaeum DSM 12270 : CP003732]	11.09	1	4	4	8	3.54508e+07	0	365.85	11.09	4	8					541	59.1088	9.31982
2522005152	Tph_c28190 S-layer homology domain-containing protein [Thermacetogenium phaeum DSM 12270 : CP003732]	11.07	1	2	2	4	7.65954e+06	2.34288e+07		0			87.32	11.07	2	4	262	27.7932	7.03467
2522004806	Tph_c24730 pyrrolysine biosynthesis protein PylD [Thermacetogenium phaeum DSM 12270 : CP003732]	11.03	1	3	3	10	6.06951e+06	7.77703e+06	148.52	11.03	3	5	147.02	8.19	2	5	281	29.1697	6.13818
2522002767	Tph_c04130 murI glutamate racemase [Thermacetogenium phaeum DSM 12270 : CP003732]	10.92	1	2	2	3	2.44376e+07	0	32.33	10.92	2	3					293	32.0196	7.89893
2522002504	Tph_c01500 molybdenum cofactor synthesis domain-containing protein [Thermacetogenium phaeum DSM 12270 : CP003732]	10.85	1	3	3	14	0	2.2724e+07					382.21	10.85	3	14	341	37.5204	7.32764
2522003850	Tph_c15040 DNA replication protein DnaC [Thermacetogenium phaeum DSM 12270 : CP003732]	10.73	1	2	2	2	1.01403e+07	4.81492e+06	48.18	10.73	2	2		0			261	30.0946	8.73389
2522003155	Tph_c08060 nuoG2 formate dehydrogenase major subunit [Thermacetogenium phaeum DSM 12270 : CP003732]	10.7	1	8	8	18	7.45116e+06	1.21549e+07	407.51	6.72	5	9	388.32	6.63	5	9	1131	120.9	5.80811
2522005218	Tph_c28850 trkA trk system potassium uptake protein TrkA [Thermacetogenium phaeum DSM 12270 : CP003732]	10.62	1	4	4	15	1.91266e+07	7.72545e+06	252.28	10.62	4	8	158.99	6.86	3	7	452	49.7299	6.81494
2522002952	Tph_c06000 mrdA peptidoglycan glycosyltransferase [Thermacetogenium phaeum DSM 12270 : CP003732]	10.56	1	5	5	24	9.091e+06	2.77786e+07	123.49	4.81	2	4	743.29	10.56	5	20	748	83.2496	5.12256
2522004151	Tph_c18060 coaE dephospho-CoA kinase [Thermacetogenium phaeum DSM 12270 : CP003732]	10.53	1	2	2	2	1.47042e+07	0	44.28	10.53	2	2					209	23.6208	9.51025
2522005095	Tph_c27620 Nickel-dependent lactate racemase [Thermacetogenium phaeum DSM 12270 : CP003732]	10.51	1	3	3	6	1.10231e+07	9.11772e+06	87.09	7.58	2	4	24.61	5.38	2	2	409	44.6843	5.74463
2522004596	Tph_c22540 MJ0570-related uncharacterized domain-containing protein [Thermacetogenium phaeum DSM 12270 : CP003732]	10.5	1	2	2	6	1.05626e+07	5.76124e+06	237.08	10.5	2	6		0			219	24.8618	5.90967
2522002384	Tph_c00300 rsmG 16S rRNA m(7)G-527 methyltransferase [Thermacetogenium phaeum DSM 12270 : CP003732]	10.47	1	2	2	12	6.34643e+06	7.83752e+06	183.95	10.47	2	8	185.67	10.47	2	4	258	29.2933	8.55811
2522002590	Tph_c02360 O-Antigen ligase [Thermacetogenium phaeum DSM 12270 : CP003732]	10.43	1	7	7	11	0	2.93593e+07					288.34	10.43	7	11	940	102.435	10.3452
2522005028	Tph_c26950 aroB2 exopolyphosphatase / guanosine-5'-triphosphate,3'-diphosphate pyrophosphatase [Thermacetogenium phaeum DSM 12270 : CP003732]	10.32	1	3	3	4	1.19247e+07	1.76679e+07		0			35.82	10.32	3	4	310	33.3668	7.12256
2522003768	Tph_c14220 rsgA ribosome biogenesis GTPase [Thermacetogenium phaeum DSM 12270 : CP003732]	10.31	1	2	2	2	0	1.23186e+07					56.6	10.31	2	2	291	32.8666	9.05615
2522002535	Tph_c01810 5-methyltetrahydrofolate--homocysteine methyltransferase [Thermacetogenium phaeum DSM 12270 : CP003732]	10.31	1	2	2	4	0	1.00672e+07					103.74	10.31	2	4	262	29.4323	5.22412
2522004985	Tph_c26520 trpC indole-3-glycerol phosphate synthase [Thermacetogenium phaeum DSM 12270 : CP003732]	10.29	1	2	2	2	1.67065e+07	0	53.33	10.29	2	2					272	29.9304	9.14404
2522004987	Tph_c26540 trpE anthranilate synthase, component I [Thermacetogenium phaeum DSM 12270 : CP003732]	10.24	1	4	5	18	3.96765e+07	1.14377e+07	401	8.63	4	13	137.73	5.82	3	5	498	55.3823	5.24951
2522004376	Tph_c20330 solute:Na+ symporter, SSS family [Thermacetogenium phaeum DSM 12270 : CP003732]	10.06	1	5	5	27	4.82999e+07	1.23297e+08	99.59	7.28	3	7	451.35	10.06	5	20	467	49.674	9.21729
2522003503	Tph_c11550 ftsH1 vesicle-fusing ATPase [Thermacetogenium phaeum DSM 12270 : CP003732]	10.04	1	2	2	2	0	1.55872e+07					44.9	10.04	2	2	498	55.5904	6.68311
2522004390	Tph_c20470 yknZ putative ABC transport system permease protein [Thermacetogenium phaeum DSM 12270 : CP003732]	9.98	1	2	2	6	0	9807350					237.89	9.98	2	6	401	42.1608	7.12256
2522003238	Tph_c08890 pcrA DNA helicase-2 / ATP-dependent DNA helicase PcrA [Thermacetogenium phaeum DSM 12270 : CP003732]	9.89	1	5	5	8	1.01116e+07	3.53618e+06	212.57	9.89	5	8		0			738	83.9035	6.03662
2522004316	Tph_c19730 glmM2 phosphoglucosamine mutase [Thermacetogenium phaeum DSM 12270 : CP003732]	9.83	1	4	4	6	7.48808e+06	6.03557e+06	200.53	9.83	4	6		0			458	49.4358	5.22412
2522003282	Tph_c09330 haloacid dehalogenase superfamily, subfamily IA, variant 3 with third motif having DD or ED/haloacid dehalogenase superfamily, subfamily IA, variant 1 with third motif having Dx(3-4)D or Dx(3-4)E [Thermacetogenium phaeum DSM 12270 : CP003732]	9.83	1	2	2	4	1.05576e+07	5.31617e+06		0			124.82	9.83	2	4	234	27.1896	4.98291
2522004124	Tph_c17790 thiM hydroxyethylthiazole kinase [Thermacetogenium phaeum DSM 12270 : CP003732]	9.74	1	2	2	4	6.33988e+06	2.19039e+06	98.82	9.74	2	4		0			267	27.8463	5.14795
2522003019	Tph_c06680 glkA glucokinase [Thermacetogenium phaeum DSM 12270 : CP003732]	9.69	1	2	2	8	5.12229e+06	7.26904e+06	152.49	9.69	2	3	270.95	9.69	2	5	320	32.9471	6.3667
2522003554	Tph_c12060 hypothetical protein [Thermacetogenium phaeum DSM 12270 : CP003732]	9.68	1	6	7	26	2.14977e+07	3.71496e+07	166.6	7.15	5	10	352.15	7.48	5	16	909	101.15	5.61768
2522004033	Tph_c16880 UPF0755 protein [Thermacetogenium phaeum DSM 12270 : CP003732]	9.66	1	2	2	3	11056885	0	68.79	9.66	2	3					352	39.3565	8.11865
2522003890	Tph_c15440 4-hydroxy-3-polyprenylbenzoate decarboxylase [Thermacetogenium phaeum DSM 12270 : CP003732]	9.64	1	2	2	3	1.10091e+07	9.74887e+06		0			52.97	9.64	2	3	197	21.1701	5.38916
2522003900	Tph_c15540 thrB homoserine kinase [Thermacetogenium phaeum DSM 12270 : CP003732]	9.6	1	2	2	3	1.31324e+07	7.43845e+06		0			129.59	9.6	2	3	302	32.1223	6.37939
2522003005	Tph_c06540 ftsX cell division transport system permease protein [Thermacetogenium phaeum DSM 12270 : CP003732]	9.49	1	2	2	8	0	1.97348e+07					229.71	9.49	2	8	295	32.5767	9.34912
2522003646	Tph_c12980 glnA3 glutamine synthetase [Thermacetogenium phaeum DSM 12270 : CP003732]	9.28	1	3	3	3	4.33325e+06	5.94195e+06	112.88	9.28	3	3		0			442	49.6685	5.52881
2522002624	Tph_c02700 UDP-glucuronate 4-epimerase [Thermacetogenium phaeum DSM 12270 : CP003732]	9.18	1	2	2	3	3.41688e+06	2.92321e+06	126.41	9.18	2	3		0			316	35.5925	6.88818
2522002705	Tph_c03510 Putative heavy-metal chelation [Thermacetogenium phaeum DSM 12270 : CP003732]	9.15	1	2	2	3	1.02886e+07	0	84.55	9.15	2	3					295	33.5225	5.37646
2522005148	Tph_c28150 protein of unknown function (DUF4349) [Thermacetogenium phaeum DSM 12270 : CP003732]	9.12	1	3	3	8	0	2.74749e+06					167.32	9.12	3	8	351	38.9989	5.2749
2522004166	Tph_c18210 Nicotinamidase-related amidase [Thermacetogenium phaeum DSM 12270 : CP003732]	9.09	1	2	2	4	7.75908e+06	2.65855e+06	75.08	9.09	2	4		0			187	20.5214	5.17334
2522004283	Tph_c19400 DNA methylase [Thermacetogenium phaeum DSM 12270 : CP003732]	8.99	1	4	4	4	2.04971e+06	1.7011e+06	72.16	5.62	2	2	29.79	3.37	2	2	534	61.7197	7.95752
2522003287	Tph_c09380 pfkA 6-phosphofructokinase [Thermacetogenium phaeum DSM 12270 : CP003732]	8.98	1	2	2	9	8.25031e+06	8.34978e+06	320.48	8.98	2	5	229.26	8.98	2	4	323	34.2865	8.57275
2522003306	Tph_c09570 putative redox protein [Thermacetogenium phaeum DSM 12270 : CP003732]	8.95	1	2	2	4	3.35958e+06	3.94368e+06	185.1	8.95	2	4		0			257	27.8934	6.53662
2522004685	Tph_c23430 MinD superfamily P-loop ATPase, contains an inserted ferredoxin domain [Thermacetogenium phaeum DSM 12270 : CP003732]	8.93	1	3	3	6	0	2.63482e+06					88.4	8.93	3	6	291	31.0647	6.354
2522002828	Tph_c04750 ldh leucine dehydrogenase [Thermacetogenium phaeum DSM 12270 : CP003732]	8.91	1	2	2	4	1.24357e+07	1.17463e+07	245.13	8.91	2	4		0			359	39.569	5.35107
2522002434	Tph_c00800 dnaC replicative DNA helicase [Thermacetogenium phaeum DSM 12270 : CP003732]	8.91	1	3	3	10	4.70782e+06	3.32244e+06	255.27	6.96	2	5	190.02	8.91	3	5	460	50.9788	4.91943
2522003154	Tph_c08050 nuoF2 NADH-quinone oxidoreductase subunit F [Thermacetogenium phaeum DSM 12270 : CP003732]	8.66	1	3	4	10	1.93256e+07	2.01112e+07	190.51	4.24	2	4	177.85	8.66	4	6	589	63.485	7.23975
2522004098	Tph_c17530 hypothetical protein [Thermacetogenium phaeum DSM 12270 : CP003732]	8.64	1	2	2	6	23852112	2.60993e+07		0			148.98	8.64	2	6	243	26.5168	5.57959
2522003601	Tph_c12530 Peptidase family M28 [Thermacetogenium phaeum DSM 12270 : CP003732]	8.58	1	2	2	4	0	1.01287e+07					161.48	8.58	2	4	338	36.8685	8.36768
2522002972	Tph_c06200 hypothetical protein [Thermacetogenium phaeum DSM 12270 : CP003732]	8.55	1	2	2	2	0	4.98918e+06					54.72	8.55	2	2	269	31.2024	7.40088
2522004154	Tph_c18090 polA DNA polymerase I [Thermacetogenium phaeum DSM 12270 : CP003732]	8.46	1	5	5	6	1.03554e+07	0	162.44	8.46	5	6					875	97.7056	6.25244
2522002894	Tph_c05410 degS two-component system, NarL family, sensor histidine kinase DegS [Thermacetogenium phaeum DSM 12270 : CP003732]	8.36	1	3	3	9	3.86615e+07	0	267.45	8.36	3	9					383	44.1164	5.71924
2522003545	Tph_c11970 Transposase [Thermacetogenium phaeum DSM 12270 : CP003732]	8.36	5	2	2	6	1.12125e+07	0	87.48	8.36	2	6					371	42.5098	7.45947
2522005120	Tph_c27870 pyrG CTP synthase [Thermacetogenium phaeum DSM 12270 : CP003732]	8.29	1	4	4	13	2.305e+07	1.6444e+07	127	8.29	4	9	41.24	3.68	2	4	543	59.806	6.23975
2522003773	Tph_c14270 rsmB 16S rRNA (cytosine967-C5)-methyltransferase [Thermacetogenium phaeum DSM 12270 : CP003732]	8.23	1	3	4	10	1.46889e+07	9.75155e+06	127.59	8.23	4	6	122.77	7.36	3	4	462	51.8572	8.49951
2522002998	Tph_c06470 secA protein translocase subunit secA [Thermacetogenium phaeum DSM 12270 : CP003732]	8.2	1	4	4	8	1.55709e+07	0	178.91	8.2	4	8					890	101.881	6.60986
2522005238	Tph_c29050 yhdY MscS family membrane protein [Thermacetogenium phaeum DSM 12270 : CP003732]	8.14	1	2	2	7	2.16994e+07	1.80238e+07	80.64	8.14	2	7		0			393	44.5188	6.58057
2522003482	Tph_c11340 truB tRNA pseudouridine synthase B [Thermacetogenium phaeum DSM 12270 : CP003732]	8.04	1	2	2	5	5.66638e+06	0	172.78	8.04	2	5					311	34.6195	9.43701
2522003880	Tph_c15340 hemA glutamyl-tRNA reductase [Thermacetogenium phaeum DSM 12270 : CP003732]	7.99	1	3	3	9	1.46131e+07	0	304.8	7.99	3	9					438	49.2938	6.97607
2522004392	Tph_c20490 HlyD family secretion protein [Thermacetogenium phaeum DSM 12270 : CP003732]	7.95	1	2	3	10	5.59586e+06	5.16027e+06		0			197.49	7.95	3	10	415	44.8627	5.43994
2522005226	Tph_c28930 ktrC trk system potassium uptake protein TrkA [Thermacetogenium phaeum DSM 12270 : CP003732]	7.88	1	2	2	7	1.09384e+07	6.57636e+06	71.57	7.88	2	4	41.2	7.88	2	3	241	26.2328	6.7417
2522003872	Tph_c15260 cheR chemotaxis protein methyltransferase CheR [Thermacetogenium phaeum DSM 12270 : CP003732]	7.78	1	2	2	2	0	5.68578e+06					51.39	7.78	2	2	257	30.4928	9.0708
2522004686	Tph_c23440 MinD superfamily P-loop ATPase, contains an inserted ferredoxin domain [Thermacetogenium phaeum DSM 12270 : CP003732]	7.72	1	2	2	7	1.39293e+06	2.1409e+06	59.92	7.72	2	3	96.81	7.72	2	4	285	31.1209	5.41455
2522004788	Tph_c24550 CRISPR-associated hydrolase of the HD superfamily [Thermacetogenium phaeum DSM 12270 : CP003732]	7.66	1	5	5	20	1.0116e+07	8.55187e+06	372.96	6.59	4	14	178.4	3.9	3	6	744	81.9003	5.35107
2522004096	Tph_c17510 hypothetical protein TolB-like protein [Thermacetogenium phaeum DSM 12270 : CP003732]	7.65	1	3	4	9	6.8638e+06	3.63886e+07		0			183.49	7.65	4	9	536	59.4026	5.8335
2522002953	Tph_c06010 minC septum site-determining protein MinC [Thermacetogenium phaeum DSM 12270 : CP003732]	7.65	1	2	2	7	1.38091e+07	1.89939e+07		0			272.39	7.65	2	7	366	40.8404	9.65674
2522003181	Tph_c08320 moeA4 molybdopterin molybdochelatase [Thermacetogenium phaeum DSM 12270 : CP003732]	7.63	1	6	6	22	1.45437e+07	5.42545e+06	242.43	5.14	4	12	194.51	4.98	4	10	642	69.8491	6.22705
2522002862	Tph_c05090 cheA1 two-component system, chemotaxis family, sensor kinase CheA [Thermacetogenium phaeum DSM 12270 : CP003732]	7.57	1	4	4	15	1.53201e+07	1.62374e+07	272	6.48	3	8	220.14	7.57	4	7	911	99.9885	4.86865
2522003960	Tph_c16140 Protein of unknown function (DUF3866) [Thermacetogenium phaeum DSM 12270 : CP003732]	7.56	1	2	2	2	3.16269e+06	0	52.75	7.56	2	2					357	38.1781	7.91357
2522002389	Tph_c00350 glycoside hydrolase-like protein [Thermacetogenium phaeum DSM 12270 : CP003732]	7.45	1	3	3	10	0	1.24296e+07					407.38	7.45	3	10	443	50.9909	8.33838
2522004010	Tph_c16640 pilT1 twitching motility protein PilT [Thermacetogenium phaeum DSM 12270 : CP003732]	7.36	1	2	2	2	0	3.29104e+06					54.82	7.36	2	2	367	40.4866	6.46826
2522004201	Tph_c18560 alr1 alanine racemase [Thermacetogenium phaeum DSM 12270 : CP003732]	7.35	1	2	2	4	5.34665e+06	8.24777e+06		0			140.7	7.35	2	4	381	42.3734	8.67529
2522003385	Tph_c10360 glcF glycolate oxidase iron-sulfur subunit [Thermacetogenium phaeum DSM 12270 : CP003732]	7.25	1	2	2	4	1.33661e+07	0	179.16	7.25	2	4					414	46.201	9.02686
2522002579	Tph_c02250 nolG hydrophobic/amphiphilic exporter-1, HAE1 family [Thermacetogenium phaeum DSM 12270 : CP003732]	7.25	1	5	5	11	0	1.64571e+07					285.1	7.25	5	11	1035	111.095	5.10986
2522004627	Tph_c22850 Metal-dependent hydrolase, beta-lactamase superfamily II [Thermacetogenium phaeum DSM 12270 : CP003732]	7.14	1	2	2	2	4.56579e+06	6.81764e+06		0			39.15	7.14	2	2	336	35.4943	6.13818
2522003274	Tph_c09250 hypothetical protein [Thermacetogenium phaeum DSM 12270 : CP003732]	7.14	1	3	3	5	0	5.81945e+06					152.72	7.14	3	5	616	69.3371	5.38916
2522004899	Tph_c25660 secY protein translocase subunit secY/sec61 alpha [Thermacetogenium phaeum DSM 12270 : CP003732]	7.08	1	2	2	7	3.48894e+07	0	92.94	7.08	2	7					424	46.4975	10.0815
2522004064	Tph_c17190 gcvPB glycine dehydrogenase (decarboxylating) beta subunit [Thermacetogenium phaeum DSM 12270 : CP003732]	7.04	1	3	3	8	3.29342e+06	9765587	83.68	7.04	3	3	149.07	4.76	2	5	483	53.5513	5.94775
2522002823	Tph_c04700 Leucyl aminopeptidase (aminopeptidase T) [Thermacetogenium phaeum DSM 12270 : CP003732]	6.95	1	2	2	3	6.1652e+06	0	85.92	6.95	2	3					403	45.5822	6.3667
2522003614	Tph_c12660 murB UDP-N-acetylmuramate dehydrogenase [Thermacetogenium phaeum DSM 12270 : CP003732]	6.91	1	1	2	2	2.51129e+07	9.4758e+06		0			40.86	6.91	2	2	304	32.9366	9.02686
2522003873	Tph_c15270 hemL glutamate-1-semialdehyde 2,1-aminomutase [Thermacetogenium phaeum DSM 12270 : CP003732]	6.86	1	2	2	8	1.96185e+07	1.6148e+07	338.53	6.86	2	8		0			437	46.5872	5.50342
2522003826	Tph_c14800 Putative DNA-binding domain-containing protein [Thermacetogenium phaeum DSM 12270 : CP003732]	6.72	1	2	2	13	2.04748e+07	1.33683e+07	294.56	6.72	2	7	226.89	6.72	2	6	461	52.8302	6.93213
2522005156	Tph_c28230 tetrapyrrole methylase family protein / MazG family protein [Thermacetogenium phaeum DSM 12270 : CP003732]	6.64	1	2	2	12	1.09681e+07	0	404.88	6.64	2	12					512	57.2857	5.23682
2522003953	Tph_c16070 deoB phosphopentomutase [Thermacetogenium phaeum DSM 12270 : CP003732]	6.52	1	2	2	4	3.40874e+06	4.19072e+06		0			105.95	6.52	2	4	399	42.8812	6.60986
2522005243	Tph_c29100 Predicted glycosyl hydrolase, GH43/DUF377 family [Thermacetogenium phaeum DSM 12270 : CP003732]	6.47	1	6	6	9	5.46513e+06	1.96933e+06	127.2	6.47	6	7	52.73	2.27	2	2	1190	135.089	6.07471
2522004181	Tph_c18360 dinuclear metal center protein, YbgI/SA1388 family [Thermacetogenium phaeum DSM 12270 : CP003732]	6.45	1	2	2	6	1.50129e+07	0	101.71	6.45	2	6					372	40.449	5.92236
2522002617	Tph_c02630 O-Antigen ligase [Thermacetogenium phaeum DSM 12270 : CP003732]	6.4	1	3	3	16	1.58504e+07	2.56048e+07	129.58	6.4	3	7	184.56	6.4	3	9	828	89.2473	8.86572
2522003472	Tph_c11240 rasP site-2 protease. Metallo peptidase. MEROPS family M50B [Thermacetogenium phaeum DSM 12270 : CP003732]	6.4	1	2	2	8	1.40697e+07	0	363.87	6.4	2	8					344	37.2562	8.32373
2522003877	Tph_c15310 pqqE1 radical SAM additional 4Fe4S-binding SPASM domain-containing protein [Thermacetogenium phaeum DSM 12270 : CP003732]	6.39	1	2	2	7	1.66213e+07	989508	261.85	6.39	2	7		0			391	43.8674	6.90283
2522003368	Tph_c10190 mtnA methylthioribose-1-phosphate isomerase [Thermacetogenium phaeum DSM 12270 : CP003732]	6.34	1	2	2	10	1.68432e+07	1.42416e+07	127.56	6.34	2	5	124.69	6.34	2	5	347	37.7895	6.06201
2522002800	Tph_c04470 mttB1 trimethylamine---corrinoid protein Co-methyltransferase [Thermacetogenium phaeum DSM 12270 : CP003732]	6.25	1	2	2	4	0	1.31496e+07					168.69	6.25	2	4	496	53.883	6.22705
2522003769	Tph_c14230 sps1 serine/threonine protein kinase [Thermacetogenium phaeum DSM 12270 : CP003732]	6.24	1	2	2	14	1.60728e+07	2.00489e+07	189.57	6.24	2	6	285.33	6.24	2	8	609	67.4133	5.8208
2522004516	Tph_c21730 yugJ hypothetical protein [Thermacetogenium phaeum DSM 12270 : CP003732]	6.23	1	2	2	5	5.63936e+06	1.6827e+07	102.4	6.23	2	5		0			401	43.1995	6.34131
2522003616	Tph_c12680 ftsQ cell division protein FtsQ [Thermacetogenium phaeum DSM 12270 : CP003732]	6.13	1	2	2	8	3.02107e+06	3.93675e+08		0			326.96	6.13	2	8	261	29.4769	9.39307
2522004567	Tph_c22250 murE2 UDP-N-acetylmuramyl tripeptide synthase [Thermacetogenium phaeum DSM 12270 : CP003732]	6.06	1	2	2	4	0	1.05992e+07		0			191.84	6.06	2	4	495	53.9979	7.66455
2522005059	Tph_c27260 Major Facilitator Superfamily protein [Thermacetogenium phaeum DSM 12270 : CP003732]	6.03	1	2	2	6	0	2.03946e+07					68.65	6.03	2	6	398	42.4989	9.71533
2522005133	Tph_c28000 uroD Uroporphyrinogen decarboxylase (URO-D) [Thermacetogenium phaeum DSM 12270 : CP003732]	5.98	1	2	2	6	1.33688e+07	1.20157e+07		0			177.78	5.98	2	6	368	41.2552	5.80811
2522004802	Tph_c24690 putative MFS transporter, AGZA family, xanthine/uracil permease [Thermacetogenium phaeum DSM 12270 : CP003732]	5.93	1	3	3	23	4.94994e+07	7.22508e+07	719.45	5.93	3	12	527.16	5.93	3	11	472	49.2404	6.18896
2522003708	Tph_c13610 fccA2 fumarate reductase flavoprotein subunit [Thermacetogenium phaeum DSM 12270 : CP003732]	5.82	1	3	3	5	5.83108e+06	6.75903e+06		0			218.01	5.82	3	5	533	57.4844	7.75244
2522002362	Tph_c00060 yloB Ca2+-transporting ATPase [Thermacetogenium phaeum DSM 12270 : CP003732]	5.65	1	3	3	3	0	1.0066e+07					151.16	5.65	3	3	902	97.5608	5.50342
2522003572	Tph_c12240 Transposase [Thermacetogenium phaeum DSM 12270 : CP003732]	5.45	2	2	2	5	8.21374e+06	9.04623e+06	240.48	5.45	2	5		0			404	44.9208	9.29053
2522002701	Tph_c03470 cbiZ Adenosylcobinamide amidohydrolase [Thermacetogenium phaeum DSM 12270 : CP003732]	5.42	1	2	2	5	0	7.13223e+06					138.45	5.42	2	5	369	40.3597	6.06201
2522004544	Tph_c22020 putative P-loop containing nucleoside triphosphate hydrolase [Thermacetogenium phaeum DSM 12270 : CP003732]	5.4	1	4	4	8	8.03091e+06	0	147.97	5.4	4	8					1148	127.748	6.18896
2522005149	Tph_c28160 tagC Serine protease, subtilisin family [Thermacetogenium phaeum DSM 12270 : CP003732]	5.38	1	2	4	6	0	2.8578e+07					273.86	5.38	4	6	1376	145.668	5.35107
2522003018	Tph_c06670 pgi glucose-6-phosphate isomerase [Thermacetogenium phaeum DSM 12270 : CP003732]	5.17	1	2	2	3	1.05981e+07	0	132.16	5.17	2	3					464	51.7746	5.64307
2522003771	Tph_c14250 ftsW cell division protein FtsW, lipid II flippase [Thermacetogenium phaeum DSM 12270 : CP003732]	4.75	1	2	2	5	9.11123e+06	8.71942e+06		0			179.43	4.75	2	5	568	63.2313	9.40771
2522004884	Tph_c25510 phenylacetate-CoA ligase [Thermacetogenium phaeum DSM 12270 : CP003732]	4.72	1	2	2	3	3.3194e+06	0	58.26	4.72	2	3					466	53.6792	8.92432
2522002482	Tph_c01280 phsA2 Anaerobic selenocysteine-containing dehydrogenase [Thermacetogenium phaeum DSM 12270 : CP003732]	4.64	1	3	3	4	0	2.46828e+07					143.72	4.64	3	4	732	82.4592	5.22412
2522002805	Tph_c04520 2,3-diketo-5-methylthiopentyl-1-phosphate enolase [Thermacetogenium phaeum DSM 12270 : CP003732]	4.57	1	2	2	3	9.75859e+06	9466878		0			35.63	4.57	2	3	438	47.965	6.12549
2522004451	Tph_c21080 yqeV threonylcarbamoyladenosine tRNA methylthiotransferase MtaB [Thermacetogenium phaeum DSM 12270 : CP003732]	4.34	1	2	3	6	0	7.63688e+07					82.08	4.34	3	6	461	51.6238	8.25049
2522004809	Tph_c24760 pyrrolysine biosynthesis protein PylC [Thermacetogenium phaeum DSM 12270 : CP003732]	4.24	1	2	2	2	1074050	509700		0			49.94	4.24	2	2	377	41.4447	4.98291
2522005000	Tph_c26670 hppA2 K(+)-stimulated pyrophosphate-energized sodium pump [Thermacetogenium phaeum DSM 12270 : CP003732]	3.84	1	3	3	3	2.23795e+07	8.13906e+06		0			114.77	3.84	3	3	807	87.3931	6.11279
2522002960	Tph_c06080 rng ribonuclease G [Thermacetogenium phaeum DSM 12270 : CP003732]	3.58	1	2	2	5	3.76473e+06	2.14046e+06	68.26	3.58	2	3	47.18	3.58	2	2	558	63.2679	6.63916
2522003417	Tph_c10690 ABC-2 type transport system permease protein [Thermacetogenium phaeum DSM 12270 : CP003732]	3.42	1	2	2	6	13502455	2.11963e+07		0			193.99	3.42	2	6	673	75.2839	7.18115
2522004315	Tph_c19720 glmS glucosamine--fructose-6-phosphate aminotransferase (isomerizing) [Thermacetogenium phaeum DSM 12270 : CP003732]	3.29	1	2	2	7	2.75159e+07	1.06734e+08	173.79	3.29	2	7		0			608	66.3053	5.33838
2522003553	Tph_c12050 Adenine-specific DNA methylase, contains a Zn-ribbon domain [Thermacetogenium phaeum DSM 12270 : CP003732]	3.24	1	2	2	4	9.02078e+06	8.93471e+06		0			230.09	3.24	2	4	894	102.332	6.48096
2522004377	Tph_c20340 hutU urocanate hydratase [Thermacetogenium phaeum DSM 12270 : CP003732]	2.8	1	2	2	8	2.43962e+06	2.71201e+06	122.38	2.8	2	8		0			678	76.2062	5.35107
2522002690	Tph_c03360 Superfamily I DNA and/or RNA helicase [Thermacetogenium phaeum DSM 12270 : CP003732]	1.93	1	2	2	3	4.33288e+06	0	96.61	1.93	2	3					1086	120.486	6.75635

## Sheet: raw data acetate
Accession	Description	ΣCoverage	Σ# Proteins	Σ# Unique Peptides	Σ# Peptides	Σ# PSMs	Acetat: Area	Score Acetat	Coverage Acetat	# Peptides Acetat	# PSM Acetat	# AAs	MW [kDa]	calc. pI
2522003056	Tph_c07060 ethanolamine utilization protein EutM [Thermacetogenium phaeum DSM 12270 : CP003732]	97.14	1	12	12	1067	6.36888e+07	1296.33	34.29	3	36	105	10.8168	5.42725
2522005134	Tph_c28010 mtbC32 Methanogenic corrinoid protein MtbC1 [Thermacetogenium phaeum DSM 12270 : CP003732]	93.3	1	18	18	102	0					209	22.3064	4.67822
2522003920	Tph_c15740 4Fe-4S dicluster domain-containing protein [Thermacetogenium phaeum DSM 12270 : CP003732]	93.1	1	3	3	84	1.32999e+08	823.21	93.1	3	18	58	6.32369	4.05615
2522003048	Tph_c06980 ethanolamine utilization protein EutM [Thermacetogenium phaeum DSM 12270 : CP003732]	93	1	10	10	1622	6.49944e+07	1666.57	69	5	59	100	10.2505	8.19189
2522002594	Tph_c02400 Protein of unknown function (DUF1659) [Thermacetogenium phaeum DSM 12270 : CP003732]	90.67	1	5	5	43	0					75	7.82413	4.89404
2522002941	Tph_c05890 metH2 5-methyltetrahydrofolate--homocysteine methyltransferase [Thermacetogenium phaeum DSM 12270 : CP003732]	90.19	1	21	22	238	5.96469e+06	380.128	31.7	6	13	265	29.2781	4.93213
2522002714	Tph_c03600 mttC11 5-methyltetrahydrofolate--homocysteine methyltransferase [Thermacetogenium phaeum DSM 12270 : CP003732]	89.95	1	18	18	189	1.58089e+06	86.135	14.61	2	3	219	23.3969	4.69092
2522004440	Tph_c20970 HSP20 family protein [Thermacetogenium phaeum DSM 12270 : CP003732]	89.8	1	24	24	1116	4.1905e+08	4443.34	85.71	18	173	147	17.073	5.12256
2522005164	Tph_c28310 rplY large subunit ribosomal protein L25 [Thermacetogenium phaeum DSM 12270 : CP003732]	87.91	1	14	14	352	1.94086e+07	863.392	52.09	8	34	215	23.171	4.44971
2522002713	Tph_c03590 mtaB methanol:corrinoid methyltransferase [Thermacetogenium phaeum DSM 12270 : CP003732]	87.79	1	51	51	728	2.38504e+06	195.17	8.42	3	8	475	52.4067	4.95752
2522003054	Tph_c07040 Carboxysome shell and ethanolamine utilization microcompartment protein CcmL/EutN [Thermacetogenium phaeum DSM 12270 : CP003732]	87.36	1	13	13	164	0					182	18.6991	4.95752
2522004630	Tph_c22880 hypothetical protein [Thermacetogenium phaeum DSM 12270 : CP003732]	87.06	1	12	12	258	8.41873e+07	2976.34	87.06	12	89	170	17.7462	5.65576
2522003055	Tph_c07050 hypothetical protein [Thermacetogenium phaeum DSM 12270 : CP003732]	86.89	1	19	19	336	4.53331e+07	1056.15	69.42	11	35	206	22.5747	5.23682
2522002424	Tph_c00700 rpsF SSU ribosomal protein S6P [Thermacetogenium phaeum DSM 12270 : CP003732]	85.42	1	6	6	125	6.58598e+06	615.051	28.13	2	12	96	11.1629	5.50342
2522005070	Tph_c27370 atpD ATP synthase F1 subcomplex beta subunit [Thermacetogenium phaeum DSM 12270 : CP003732]	85.21	1	27	27	1144	4.37458e+07	3970.46	60.42	16	119	480	52.4791	5.09717
2522004575	Tph_c22330 4-aminobutyrate aminotransferase [Thermacetogenium phaeum DSM 12270 : CP003732]	85.15	1	28	28	434	1.15133e+08	7397.01	85.15	28	225	431	47.6196	6.45557
2522002885	Tph_c05320 fructose 1,6-bisphosphate aldolase/phosphatase [Thermacetogenium phaeum DSM 12270 : CP003732]	84.11	1	34	34	1085	4.35719e+07	2484.33	56.44	14	71	365	40.5256	6.11279
2522003052	Tph_c07020 ccml ethanolamine utilization protein EutN [Thermacetogenium phaeum DSM 12270 : CP003732]	84	1	7	7	101	0					100	10.6507	5.45264
2522002754	Tph_c04000 groL chaperonin GroEL [Thermacetogenium phaeum DSM 12270 : CP003732]	83.92	1	52	53	3930	7.66372e+07	8430.66	70.24	29	270	541	58.4229	5.16064
2522004920	Tph_c25870 tuf2 translation elongation factor 1A (EF-1A/EF-Tu) [Thermacetogenium phaeum DSM 12270 : CP003732]	83.75	1	36	36	3094	1.33973e+08	8306.27	64.25	19	257	400	44.1536	5.40186
2522005021	Tph_c26880 hypB hydrogenase nickel incorporation protein HypB [Thermacetogenium phaeum DSM 12270 : CP003732]	83.41	1	15	15	216	5.53211e+06	179.479	27.65	4	11	217	24.2556	4.93213
2522003591	Tph_c12430 cobT2 nicotinate-nucleotide-dimethylbenzimidazole phosphoribosyltransferase [Thermacetogenium phaeum DSM 12270 : CP003732]	83.19	1	22	22	726	3.00513e+07	4088.46	63.53	14	119	351	36.6842	5.90967
2522002556	Tph_c02020 Copper amine oxidase N-terminal domain-containing protein [Thermacetogenium phaeum DSM 12270 : CP003732]	82.98	1	69	69	12730	1.18841e+09	39204.2	75.73	52	1179	717	75.5856	5.42725
2522005025	Tph_c26920 Coenzyme F420-reducing hydrogenase, gamma subunit [Thermacetogenium phaeum DSM 12270 : CP003732]	82.03	1	20	20	684	2.28726e+08	4197.89	79.69	18	147	256	27.7569	7.59131
2522003357	Tph_c10080 pta phosphate acetyltransferase [Thermacetogenium phaeum DSM 12270 : CP003732]	82.03	1	27	27	635	9.92087e+07	2778.86	69.86	22	107	345	37.3956	7.23975
2522004793	Tph_c24600 L-cysteine desulfidase [Thermacetogenium phaeum DSM 12270 : CP003732]	82	1	40	40	3383	3.15794e+07	2773.96	51.71	16	86	439	46.2788	5.26221
2522004901	Tph_c25680 rpsE small subunit ribosomal protein S5 [Thermacetogenium phaeum DSM 12270 : CP003732]	81.82	1	13	13	374	2.0332e+07	365.115	29.7	4	15	165	17.2925	9.84717
2522003856	Tph_c15100 metF 5,10-methylenetetrahydrofolate reductase (ferredoxin) [Thermacetogenium phaeum DSM 12270 : CP003732]	81.79	1	25	25	1157	1.54605e+08	6690.2	80.83	22	203	313	34.8166	6.63916
2522003051	Tph_c07010 Flavoprotein [Thermacetogenium phaeum DSM 12270 : CP003732]	81.67	1	20	20	420	2.81868e+07	1059.93	52.59	12	50	251	28.0762	5.35107
2522003848	Tph_c15020 hisC histidinol phosphate aminotransferase apoenzyme [Thermacetogenium phaeum DSM 12270 : CP003732]	81.52	1	29	29	801	2.75879e+07	2298.86	51.9	18	99	368	41.7721	5.84619
2522003186	Tph_c08370 groL chaperonin GroEL [Thermacetogenium phaeum DSM 12270 : CP003732]	81.5	1	48	49	2004	4.58382e+07	3919.45	63.18	26	126	535	57.0262	5.0083
2522003029	Tph_c06780 eno enolase [Thermacetogenium phaeum DSM 12270 : CP003732]	81.47	1	25	25	662	1.66698e+07	1283.76	46.79	11	46	421	44.8811	4.86865
2522004604	Tph_c22620 tpn32 D-methionine transport system substrate-binding protein [Thermacetogenium phaeum DSM 12270 : CP003732]	81.39	1	20	20	713	5.33395e+07	1291.38	43.43	9	61	274	30.3285	4.95752
2522002460	Tph_c01060 iron complex transport system substrate-binding protein [Thermacetogenium phaeum DSM 12270 : CP003732]	80.8	1	36	36	1003	1.55472e+08	4685.48	69.87	21	142	375	40.7043	5.5415
2522002706	Tph_c03520 appA1 peptide/nickel transport system substrate-binding protein [Thermacetogenium phaeum DSM 12270 : CP003732]	80.27	1	39	39	890	1.7817e+08	6397.41	71.37	30	190	517	58.4154	5.90967
2522003729	Tph_c13820 NitT/TauT family transport system substrate-binding protein [Thermacetogenium phaeum DSM 12270 : CP003732]	80.18	1	30	30	1681	2.49441e+08	4839.27	65.55	19	150	328	36.0321	5.08447
2522005221	Tph_c28880 oorC 2-oxoglutarate ferredoxin oxidoreductase subunit gamma [Thermacetogenium phaeum DSM 12270 : CP003732]	80	1	12	14	459	1.37796e+07	1127.38	58.95	7	51	190	20.4378	6.354
2522004680	Tph_c23380 ngr Rubrerythrin [Thermacetogenium phaeum DSM 12270 : CP003732]	79.75	1	29	29	1335	1.62534e+06		0			326	35.8457	5.32568
2522004601	Tph_c22590 hypothetical protein [Thermacetogenium phaeum DSM 12270 : CP003732]	79.59	1	6	6	112	7.62429e+06	156.67	36.73	2	5	98	10.9704	9.53955
2522004115	Tph_c17700 NADPH-dependent 2,4-dienoyl-CoA reductase, sulfur reductase [Thermacetogenium phaeum DSM 12270 : CP003732]	79.35	1	67	67	3347	1.07206e+08	11957.9	72.34	52	378	828	90.2026	8.35303
2522002399	Tph_c00450 braC amino acid/amide ABC transporter substrate-binding protein, HAAT family [Thermacetogenium phaeum DSM 12270 : CP003732]	79.25	1	36	36	2807	3.3374e+08	9454.91	69.25	23	250	400	43.3614	5.45264
2522003831	Tph_c14850 fusA1 translation elongation factor 2 (EF-2/EF-G) [Thermacetogenium phaeum DSM 12270 : CP003732]	79	1	47	47	1337	4.10468e+07	2387.71	44.49	21	108	681	74.7934	5.23682
2522003171	Tph_c08220 aor3 aldehyde:ferredoxin oxidoreductase [Thermacetogenium phaeum DSM 12270 : CP003732]	78.87	2	45	45	3473	1.29753e+08	6981.94	63.39	29	202	601	64.8454	5.16064
2522003044	Tph_c06940 eutB Ethanolamine ammonia-lyase heavy chain [Thermacetogenium phaeum DSM 12270 : CP003732]	78.83	1	32	32	881	1.19567e+08	4640.47	55.08	19	126	463	50.6652	5.12256
2522002816	Tph_c04630 tig trigger factor [Thermacetogenium phaeum DSM 12270 : CP003732]	78.8	1	35	35	964	1.85414e+07	2109.4	41.76	18	94	467	52.8257	4.89404
2522003862	Tph_c15160 acsC CO-methylating acetyl-CoA synthase corrinoid iron-sulfur protein large subunit precursor [Thermacetogenium phaeum DSM 12270 : CP003732]	78.56	1	38	38	2070	4.12639e+08	19136.8	77.65	33	468	443	47.643	5.38916
2522005041	Tph_c27080 L-cysteine desulfidase [Thermacetogenium phaeum DSM 12270 : CP003732]	78.04	1	27	27	1431	8.89691e+07	6192.67	61.45	21	177	428	45.0502	5.22412
2522005223	Tph_c28900 korA2 2-oxoglutarate ferredoxin oxidoreductase subunit alpha [Thermacetogenium phaeum DSM 12270 : CP003732]	77.99	2	22	22	589	2.77271e+07	1006.58	56.79	12	36	368	40.8139	5.24951
2522003510	Tph_c11620 spoVS2 stage V sporulation protein S [Thermacetogenium phaeum DSM 12270 : CP003732]	77.91	1	5	5	135	5.41356e+06	238.889	68.6	3	9	86	8.75177	6.56592
2522003050	Tph_c07000 eutJ ethanolamine utilization protein EutJ [Thermacetogenium phaeum DSM 12270 : CP003732]	77.27	1	17	17	311	7.35739e+06	425.181	15.03	4	20	286	30.5268	4.94482
2522004328	Tph_c19850 ilvC ketol-acid reductoisomerase [Thermacetogenium phaeum DSM 12270 : CP003732]	76.81	1	22	22	775	2.51119e+07	1748.06	55.12	14	61	332	36.94	5.49072
2522005155	Tph_c28220 hup bacterial nucleoid protein Hbs [Thermacetogenium phaeum DSM 12270 : CP003732]	76.67	1	13	13	1441	3.24201e+08	4957.95	76.67	10	124	90	9.47912	9.5249
2522002755	Tph_c04010 groS chaperonin GroES [Thermacetogenium phaeum DSM 12270 : CP003732]	76.6	1	10	10	297	1.17872e+08	593.013	76.6	7	20	94	10.3125	5.26221
2522004164	Tph_c18190 Predicted RNA-binding protein [Thermacetogenium phaeum DSM 12270 : CP003732]	76.56	1	8	8	156	1.36849e+07	256.474	48.44	4	16	64	7.5369	4.84326
2522003045	Tph_c06950 eutC Ethanolamine ammonia-lyase light chain [Thermacetogenium phaeum DSM 12270 : CP003732]	75.44	1	21	21	828	1.07061e+08	3111.08	52.98	11	88	285	31.0056	5.77002
2522003252	Tph_c09030 leuB1 isocitrate dehydrogenase (NAD+) [Thermacetogenium phaeum DSM 12270 : CP003732]	75.38	1	19	19	590	1.87013e+07	1045.59	42.34	12	52	333	36.0659	5.8208
2522004506	Tph_c21630 aldA Acyl-CoA reductase [Thermacetogenium phaeum DSM 12270 : CP003732]	75.36	1	32	32	387	7.70466e+06	916.715	37.07	12	51	491	54.0177	5.84619
2522003863	Tph_c15170 acsA CO-methylating acetyl-CoA synthase precursor /acetyl-CoA decarbonylase/synthase beta subunit [Thermacetogenium phaeum DSM 12270 : CP003732]	75.24	1	54	54	1876	3.7775e+08	18100.8	73.21	51	604	739	83.2671	5.10986
2522005115	Tph_c27820 fsa transaldolase [Thermacetogenium phaeum DSM 12270 : CP003732]	75.23	1	17	17	307	5.54472e+06	463.06	52.29	9	23	218	23.8897	5.88428
2522002695	Tph_c03410 iron complex transport system substrate-binding protein [Thermacetogenium phaeum DSM 12270 : CP003732]	75.13	1	28	28	336	3.73559e+07	1184.64	56.68	14	44	374	41.2797	8.646
2522004973	Tph_c26400 modA2 molybdate transport system substrate-binding protein [Thermacetogenium phaeum DSM 12270 : CP003732]	75.09	1	20	20	614	7.65978e+07	1844.01	57.14	12	55	273	29.4238	9.17334
2522004498	Tph_c21550 proA glutamate-5-semialdehyde dehydrogenase [Thermacetogenium phaeum DSM 12270 : CP003732]	74.82	1	18	18	347	8.6972e+06	749.449	36.45	9	28	417	45.0212	5.35107
2522004715	Tph_c23730 branched-chain amino acid transport system substrate-binding protein [Thermacetogenium phaeum DSM 12270 : CP003732]	74.81	1	28	28	1289	8.65858e+06	999.4	35.48	7	30	389	41.5213	5.17334
2522004137	Tph_c17920 gsiB1 peptide/nickel transport system substrate-binding protein [Thermacetogenium phaeum DSM 12270 : CP003732]	74.63	1	35	35	892	1.05428e+08	6198.92	70.19	28	191	540	61.2936	6.21436
2522004795	Tph_c24620 Enamine deaminase RidA, house cleaning of reactive enamine intermediates, YjgF/YER057c/UK114 family [Thermacetogenium phaeum DSM 12270 : CP003732]	74.34	1	14	14	633	1.63902e+08	2679.58	69.74	8	65	152	16.1867	7.37158
2522005233	Tph_c29000 hypothetical protein [Thermacetogenium phaeum DSM 12270 : CP003732]	74.29	1	4	4	26	0					105	11.3217	5.03369
2522004503	Tph_c21600 rplU large subunit ribosomal protein L21 [Thermacetogenium phaeum DSM 12270 : CP003732]	74.17	1	10	10	205	1.05674e+07	358.104	39.17	5	20	120	13.211	9.59814
2522004552	Tph_c22100 glnH amino acid ABC transporter substrate-binding protein, PAAT family [Thermacetogenium phaeum DSM 12270 : CP003732]	74.1	1	22	22	2052	1.97134e+08	4739.11	64.39	15	113	278	30.2666	4.86865
2522003300	Tph_c09510 aroF1 3-deoxy-D-arabinoheptulosonate-7-phosphate synthase [Thermacetogenium phaeum DSM 12270 : CP003732]	73.85	1	22	22	623	1.0053e+07	997.877	40.52	11	46	348	37.64	6.7124
2522003860	Tph_c15140 acsD CO-methylating acetyl-CoA synthase corrinoid iron-sulfur protein small subunit precursor /acetyl-CoA decarbonylase/synthase delta subunit [Thermacetogenium phaeum DSM 12270 : CP003732]	73.77	1	20	20	1538	2.58497e+08	13218.7	71.91	19	431	324	35.1949	4.91943
2522003177	Tph_c08280 fhs1 Formate-tetrahydrofolate ligase [Thermacetogenium phaeum DSM 12270 : CP003732]	73.72	1	24	35	894	7.79128e+07	1098.4	24.06	12	48	586	64.518	6.63916
2522005011	Tph_c26780 fhs2 Formate-tetrahydrofolate ligase [Thermacetogenium phaeum DSM 12270 : CP003732]	73.72	1	27	38	1244	1.05975e+08	8417.43	69.8	32	283	586	64.2249	6.62451
2522004176	Tph_c18310 putative ABC transport system substrate-binding protein [Thermacetogenium phaeum DSM 12270 : CP003732]	73.64	1	16	16	804	9.82003e+07	2850.36	69.91	12	62	349	37.0451	5.35107
2522004574	Tph_c22320 putative protease [Thermacetogenium phaeum DSM 12270 : CP003732]	73.44	1	45	45	1599	2.73581e+08	19476	73.44	44	552	659	73.4806	5.90967
2522003364	Tph_c10150 spoVS1 stage V sporulation protein S [Thermacetogenium phaeum DSM 12270 : CP003732]	73.26	1	5	5	105	9.17071e+06	532.471	33.72	2	9	86	8.90989	6.68311
2522005026	Tph_c26930 NAD(P)H-flavin reductase [Thermacetogenium phaeum DSM 12270 : CP003732]	73.03	1	53	53	2879	4.18068e+08	16068.6	67.67	47	578	634	70.3945	6.3667
2522003781	Tph_c14350 ylzA hypothetical protein [Thermacetogenium phaeum DSM 12270 : CP003732]	72.73	1	6	6	183	2.30929e+07	452.974	69.32	4	22	88	9.59314	7.26904
2522002777	Tph_c04230 dhaT1 Alcohol dehydrogenase, class IV [Thermacetogenium phaeum DSM 12270 : CP003732]	72.35	1	33	33	2253	6.31551e+07	3334.9	60	15	108	405	44.1597	5.37646
2522004035	Tph_c16900 Protein of unknown function (DUF1292) [Thermacetogenium phaeum DSM 12270 : CP003732]	71.91	1	5	5	115	1.2425e+07	251.79	40.45	2	12	89	10.3637	3.84033
2522003002	Tph_c06510 transketolase subunit A [Thermacetogenium phaeum DSM 12270 : CP003732]	71.84	1	12	12	115	1.33351e+06		0			277	30.5798	5.97314
2522003982	Tph_c16360 asp2 Uncharacterized conserved protein YloU, alkaline shock protein (Asp23) family [Thermacetogenium phaeum DSM 12270 : CP003732]	71.54	1	8	8	169	4.95257e+07	213.508	52.31	3	9	130	13.8503	4.70361
2522004334	Tph_c19910 Rubrerythrin [Thermacetogenium phaeum DSM 12270 : CP003732]	71.53	1	12	12	253	4.75379e+07	850.66	45.99	6	23	137	15.1927	5.2749
2522004860	Tph_c25270 appA2 peptide/nickel transport system substrate-binding protein [Thermacetogenium phaeum DSM 12270 : CP003732]	71.27	1	31	31	434	1.16864e+08	5220.83	70.13	28	192	529	60.4502	7.15186
2522004939	Tph_c26060 rplJ large subunit ribosomal protein L10 [Thermacetogenium phaeum DSM 12270 : CP003732]	71.26	1	16	16	399	2.09822e+07	598.47	50	7	31	174	18.7282	9.59814
2522003251	Tph_c09020 leuD1 3-isopropylmalate/(R)-2-methylmalate dehydratase small subunit [Thermacetogenium phaeum DSM 12270 : CP003732]	71.08	1	10	10	244	1.08865e+07	401.619	38.55	4	16	166	18.2504	7.34229
2522004906	Tph_c25730 rplE LSU ribosomal protein L5P [Thermacetogenium phaeum DSM 12270 : CP003732]	70.79	1	14	14	659	4.03959e+07	2002.93	52.81	8	57	178	20.3898	9.84717
2522003886	Tph_c15400 fdhA1 formate dehydrogenase major subunit [Thermacetogenium phaeum DSM 12270 : CP003732]	70.58	1	48	48	1149	3.38007e+08	16958	69.32	45	570	792	88.4779	6.37939
2522003893	Tph_c15470 heterodisulfide reductase subunit B [Thermacetogenium phaeum DSM 12270 : CP003732]	70.21	1	21	21	765	7.60385e+07	3925.65	68.15	19	141	292	31.9522	6.354
2522005249	Tph_c29160 Protein of unknown function (DUF1638) [Thermacetogenium phaeum DSM 12270 : CP003732]	70.17	1	9	9	35	0					181	20.4556	4.67822
2522002750	Tph_c03960 SPFH domain, Band 7 family protein [Thermacetogenium phaeum DSM 12270 : CP003732]	70.04	1	17	17	955	9.37583e+07	2116.47	64.04	13	74	267	29.7079	6.60986
2522002987	Tph_c06360 hydrogenase large subunit [Thermacetogenium phaeum DSM 12270 : CP003732]	70.04	1	38	38	1660	2.8051e+08	5890.15	57.81	22	182	474	52.0679	6.65381
2522003894	Tph_c15480 heterodisulfide reductase subunit C [Thermacetogenium phaeum DSM 12270 : CP003732]	69.68	1	12	12	741	6.58476e+07	3559.76	56.91	9	120	188	21.6138	9.17334
2522002715	Tph_c03610 metH1 5-methyltetrahydrofolate--homocysteine methyltransferase [Thermacetogenium phaeum DSM 12270 : CP003732]	69.66	1	14	14	92	0					267	29.5143	5.31299
2522003049	Tph_c06990 ethanolamine utilization cobalamin adenosyltransferase [Thermacetogenium phaeum DSM 12270 : CP003732]	69.46	1	14	15	317	1.67536e+07	702.14	48.12	7	31	239	26.9521	7.23975
2522003047	Tph_c06970 adhE acetaldehyde dehydrogenase (acetylating) [Thermacetogenium phaeum DSM 12270 : CP003732]	69.38	1	28	28	500	6.06052e+07	2236.2	57.06	17	66	503	53.947	6.22705
2522002511	Tph_c01570 iron complex transport system substrate-binding protein [Thermacetogenium phaeum DSM 12270 : CP003732]	69.33	1	18	18	323	5.12756e+06	486.05	29.87	7	16	375	42.177	7.72314
2522003232	Tph_c08830 hisD histidinol dehydrogenase [Thermacetogenium phaeum DSM 12270 : CP003732]	69.3	1	20	20	393	5.72708e+06	356.048	20	7	18	430	46.3463	5.021
2522005133	Tph_c28000 uroD Uroporphyrinogen decarboxylase (URO-D) [Thermacetogenium phaeum DSM 12270 : CP003732]	69.02	1	22	22	179	0					368	41.2552	5.80811
2522005071	Tph_c27380 atpG F-type H+-transporting ATPase subunit gamma [Thermacetogenium phaeum DSM 12270 : CP003732]	68.6	1	13	13	485	1.65361e+07	723.542	46.76	8	36	293	32.5729	6.72705
2522004587	Tph_c22450 HSP20 family protein [Thermacetogenium phaeum DSM 12270 : CP003732]	68.49	1	11	11	207	2.3974e+07	720.781	55.48	8	33	146	16.8838	5.32568
2522003864	Tph_c15180 acsB Ni-dependent carbon monoxide dehydrogenase precursor [Thermacetogenium phaeum DSM 12270 : CP003732]	68.44	1	46	46	2149	3.62751e+08	17702.1	65.34	40	485	678	74.0895	6.40479
2522004606	Tph_c22640 metN D-methionine transport system ATP-binding protein [Thermacetogenium phaeum DSM 12270 : CP003732]	68.22	1	18	18	339	5.82993e+06	333.615	20.41	5	16	343	37.5341	7.84033
2522005222	Tph_c28890 vorA2 2-oxoglutarate ferredoxin oxidoreductase subunit beta [Thermacetogenium phaeum DSM 12270 : CP003732]	67.87	1	7	8	243	1.05143e+07	958.96	30.52	4	25	249	27.1414	7.78174
2522003978	Tph_c16320 folD2 methylenetetrahydrofolate dehydrogenase (NADP+) / methenyltetrahydrofolate cyclohydrolase [Thermacetogenium phaeum DSM 12270 : CP003732]	67.82	1	14	14	274	1.1135e+08	4744.92	65.05	13	112	289	30.8763	6.55127
2522002620	Tph_c02660 Nucleoside-diphosphate-sugar epimerase [Thermacetogenium phaeum DSM 12270 : CP003732]	67.81	1	14	14	495	1.41564e+07	1339.12	53.77	11	50	292	32.9969	9.18799
2522004056	Tph_c17110 ddpA peptide/nickel transport system substrate-binding protein [Thermacetogenium phaeum DSM 12270 : CP003732]	67.68	1	26	26	690	3.8364e+07	2319.02	40.39	14	73	557	63.097	5.43994
2522003170	Tph_c08210 Fe-S-cluster-containing hydrogenase component 2 [Thermacetogenium phaeum DSM 12270 : CP003732]	67.5	1	10	10	657	5.37558e+07	1389.74	64.38	8	41	160	17.3855	8.27979
2522003249	Tph_c09000 leuA1 homocitrate synthase NifV [Thermacetogenium phaeum DSM 12270 : CP003732]	67.02	1	23	23	484	4.07478e+06	290.577	24.08	6	15	382	42.0277	5.97314
2522003964	Tph_c16180 Copper transport outer membrane protein, MctB [Thermacetogenium phaeum DSM 12270 : CP003732]	67.01	1	13	13	191	8.40302e+06	550.416	35.05	7	15	291	32.3299	5.13525
2522003855	Tph_c15090 heterodisulfide reductase subunit A [Thermacetogenium phaeum DSM 12270 : CP003732]	66.77	1	21	21	959	1.02812e+08	5220.54	63.8	20	149	337	36.6877	6.58057
2522002593	Tph_c02390 Protein of unknown function (DUF2922) [Thermacetogenium phaeum DSM 12270 : CP003732]	66.67	1	3	3	114	7.64856e+06	485.201	66.67	3	12	72	7.73695	4.65283
2522003858	Tph_c15120 Coenzyme F420-reducing hydrogenase, delta subunit [Thermacetogenium phaeum DSM 12270 : CP003732]	66.31	1	36	36	1886	1.09911e+08	9770.71	59.6	28	311	656	71.9485	6.78564
2522003618	Tph_c12700 ftsZ1 cell division protein FtsZ [Thermacetogenium phaeum DSM 12270 : CP003732]	66.28	1	17	17	433	7.72932e+06	526.698	33.14	7	22	344	36.104	4.80518
2522003462	Tph_c11140 rpsB small subunit ribosomal protein S2 [Thermacetogenium phaeum DSM 12270 : CP003732]	66.27	1	17	17	530	1.88778e+07	977.875	32.93	9	44	249	28.6467	5.37646
2522002996	Tph_c06450 cspB cold shock protein (beta-ribbon, CspA family) [Thermacetogenium phaeum DSM 12270 : CP003732]	66.15	1	3	3	113	8.864e+06	117.663	26.15	2	4	65	7.2907	5.37646
2522004475	Tph_c21320 ech hydrogenase subunit E [Thermacetogenium phaeum DSM 12270 : CP003732]	66.11	1	22	22	1848	5.33264e+08	7611.9	55.56	19	316	360	40.3247	6.7124
2522004123	Tph_c17780 thiE1 thiamine-phosphate pyrophosphorylase [Thermacetogenium phaeum DSM 12270 : CP003732]	65.57	1	12	12	94	5.57675e+06	828.308	48.58	8	22	212	23.0443	5.50342
2522002986	Tph_c06350 hydrogenase small subunit [Thermacetogenium phaeum DSM 12270 : CP003732]	65.35	1	21	21	1444	1.64889e+08	3516.94	52.68	14	127	355	37.4089	6.62451
2522004381	Tph_c20380 osmoprotectant transport system substrate-binding protein [Thermacetogenium phaeum DSM 12270 : CP003732]	65.26	1	22	22	1406	8.28839e+07	3357.36	49.68	13	99	308	34.5687	5.07178
2522003042	Tph_c06920 pdtaR1 response regulator receiver and ANTAR domain protein [Thermacetogenium phaeum DSM 12270 : CP003732]	65.15	1	11	11	110	4.00015e+06	100.94	11.62	2	6	198	22.554	5.40186
2522002459	Tph_c01050 cooC1 CO dehydrogenase maturation factor [Thermacetogenium phaeum DSM 12270 : CP003732]	64.89	1	11	11	216	1.71592e+07	728.796	40.84	6	30	262	27.8165	5.26221
2522002475	Tph_c01210 iron complex transport system substrate-binding protein [Thermacetogenium phaeum DSM 12270 : CP003732]	64.64	1	20	20	150	3.7995e+06	258.53	16.3	5	11	362	40.3668	4.89404
2522004383	Tph_c20400 opuCA2 osmoprotectant transport system ATP-binding protein [Thermacetogenium phaeum DSM 12270 : CP003732]	64.61	1	19	19	250	1.19042e+07	407.452	22.25	6	13	373	41.4597	7.13721
2522002726	Tph_c03720 clpB ATP-dependent Clp protease ATP-binding subunit ClpC [Thermacetogenium phaeum DSM 12270 : CP003732]	64.39	1	45	45	635	4.10054e+06	379.956	20.37	11	30	820	91.6688	6.45557
2522004205	Tph_c18600 cheW2 purine-binding chemotaxis protein CheW [Thermacetogenium phaeum DSM 12270 : CP003732]	64.33	1	6	6	112	4.76735e+06	331.77	24.2	3	15	157	17.3704	4.85596
2522005159	Tph_c28260 prsA peptidyl-prolyl cis-trans isomerase C [Thermacetogenium phaeum DSM 12270 : CP003732]	63.91	1	27	27	558	2.48711e+07	2268.84	50.3	16	60	338	38.751	5.12256
2522003632	Tph_c12840 sepF cell division inhibitor SepF [Thermacetogenium phaeum DSM 12270 : CP003732]	63.83	1	6	6	33	0					141	15.7161	5.33838
2522003312	Tph_c09630 Radical SAM superfamily enzyme, MoaA/NifB/PqqE/SkfB family [Thermacetogenium phaeum DSM 12270 : CP003732]	63.7	1	25	25	378	3.95979e+06	279.854	15.65	7	20	460	52.4228	6.41748
2522005014	Tph_c26810 ftsH2 membrane protease FtsH catalytic subunit [Thermacetogenium phaeum DSM 12270 : CP003732]	63.67	1	28	28	486	1.1817e+07	1040.96	27.83	12	45	600	66.6759	5.97314
2522004008	Tph_c16620 pilA general secretion pathway protein G [Thermacetogenium phaeum DSM 12270 : CP003732]	63.64	1	9	9	259	3.56262e+07	549.118	34.27	5	15	143	15.7629	5.03369
2522003728	Tph_c13810 tauB NitT/TauT family transport system ATP-binding protein [Thermacetogenium phaeum DSM 12270 : CP003732]	63.49	1	13	13	508	2.40855e+07	1368.07	54.37	9	42	252	28.0439	6.85889
2522003361	Tph_c10120 plsX phosphate:acyl-[acyl carrier protein] acyltransferase [Thermacetogenium phaeum DSM 12270 : CP003732]	63.47	1	15	15	311	7.82414e+06	485.194	55.39	12	25	334	35.4029	8.38232
2522002866	Tph_c05130 tlpA methyl-accepting chemotaxis sensory transducer with Cache sensor [Thermacetogenium phaeum DSM 12270 : CP003732]	63.46	1	32	34	1003	3.18626e+07	2869.65	56.36	27	91	676	72.5817	4.94482
2522004828	Tph_c24950 gsiB2 peptide/nickel transport system substrate-binding protein [Thermacetogenium phaeum DSM 12270 : CP003732]	63.37	1	29	29	734	1.14203e+08	5492.22	57.36	21	152	516	57.1595	5.57959
2522004188	Tph_c18430 nuoG 4Fe-4S dicluster domain-containing protein [Thermacetogenium phaeum DSM 12270 : CP003732]	63.35	1	16	16	223	6.40018e+07	3036.86	62.5	15	87	352	38.7271	6.17627
2522004554	Tph_c22120 glnQ polar amino acid transport system ATP-binding protein [Thermacetogenium phaeum DSM 12270 : CP003732]	63.22	1	11	11	208	6.09776e+06	312.558	30.58	5	10	242	26.8852	6.39209
2522003683	Tph_c13360 pheT phenylalanyl-tRNA synthetase beta subunit [Thermacetogenium phaeum DSM 12270 : CP003732]	62.98	1	37	37	704	1.00156e+07	1897.4	48.2	26	89	805	88.9335	5.2749
2522004132	Tph_c17870 thiG thiazole-phosphate synthase [Thermacetogenium phaeum DSM 12270 : CP003732]	62.89	1	10	10	71	0					256	27.1352	5.0083
2522002618	Tph_c02640 Uncharacterized protein involved in exopolysaccharide biosynthesis [Thermacetogenium phaeum DSM 12270 : CP003732]	62.7	1	24	24	537	1.42577e+07	1679.2	45.62	15	55	445	48.8372	5.51611
2522004689	Tph_c23470 Predicted DNA-binding protein, UPF0251 family [Thermacetogenium phaeum DSM 12270 : CP003732]	62.4	1	6	6	59	0					125	14.0189	7.23975
2522005036	Tph_c27030 dan2 N-acyl-D-amino-acid deacylase [Thermacetogenium phaeum DSM 12270 : CP003732]	62.31	1	30	30	626	2.57063e+07	2154.81	40.91	18	82	528	58.8354	5.56689
2522004628	Tph_c22860 Protein of unknown function (DUF3006) [Thermacetogenium phaeum DSM 12270 : CP003732]	62.12	1	8	8	80	2.85443e+07	404.02	62.12	5	22	66	7.58905	8.52881
2522003245	Tph_c08960 gatC aspartyl/glutamyl-tRNA(Asn/Gln) amidotransferase subunit C [Thermacetogenium phaeum DSM 12270 : CP003732]	61.7	1	4	4	88	8.16106e+06	147.98	61.7	3	8	94	11.0518	5.2749
2522004476	Tph_c21330 Respiratory-chain NADH dehydrogenase, subunit [Thermacetogenium phaeum DSM 12270 : CP003732]	61.6	1	8	8	355	9.40082e+07	1435.34	55.2	5	62	125	13.552	5.12256
2522003199	Tph_c08500 purH phosphoribosylaminoimidazolecarboxamide formyltransferase / IMP cyclohydrolase [Thermacetogenium phaeum DSM 12270 : CP003732]	61.54	1	22	22	213	7.62302e+06	291.82	15.95	5	12	533	57.8102	6.23975
2522003795	Tph_c14490 pyrR pyrimidine operon attenuation protein / uracil phosphoribosyltransferase [Thermacetogenium phaeum DSM 12270 : CP003732]	61.54	1	11	11	171	9.26319e+06	390.68	29.12	5	19	182	20.3163	9.39307
2522003046	Tph_c06960 eutL ethanolamine utilization protein EutL [Thermacetogenium phaeum DSM 12270 : CP003732]	61.47	1	12	12	184	4.2574e+07	278.258	27.98	4	14	218	23.2389	5.85889
2522004916	Tph_c25830 rplW LSU ribosomal protein L23P [Thermacetogenium phaeum DSM 12270 : CP003732]	61.22	1	9	9	144	7.89378e+06	98.32	18.37	2	4	98	11.2724	10.0815
2522003308	Tph_c09590 hypothetical protein [Thermacetogenium phaeum DSM 12270 : CP003732]	61.11	1	13	13	296	7.74726e+06	488.517	27.04	5	15	270	28.101	8.22119
2522002584	Tph_c02300 protein of unknown function (DUF4330) [Thermacetogenium phaeum DSM 12270 : CP003732]	61.11	1	9	9	125	7.31542e+06	86.25	24.69	4	6	162	17.6626	6.34131
2522003026	Tph_c06750 pgk phosphoglycerate kinase [Thermacetogenium phaeum DSM 12270 : CP003732]	61.07	1	17	17	355	6.79298e+06	160.64	21.12	5	10	393	42.2474	6.68311
2522004913	Tph_c25800 rplV large subunit ribosomal protein L22 [Thermacetogenium phaeum DSM 12270 : CP003732]	61.06	1	9	9	182	1.63168e+07	478.859	41.59	4	17	113	13.0002	11.2095
2522003250	Tph_c09010 leuC1 3-isopropylmalate/(R)-2-methylmalate dehydratase large subunit [Thermacetogenium phaeum DSM 12270 : CP003732]	61	1	18	18	315	6.5407e+06	807.097	24.64	6	26	418	44.5616	6.46826
2522002456	Tph_c01020 Predicted nucleic acid-binding protein, contains PIN domain [Thermacetogenium phaeum DSM 12270 : CP003732]	60.96	1	8	8	129	5.16135e+06	200.16	17.81	2	8	146	17.0138	6.31592
2522004922	Tph_c25890 rpsG SSU ribosomal protein S7P [Thermacetogenium phaeum DSM 12270 : CP003732]	60.9	1	10	10	245	1.23028e+07	555.34	26.92	3	17	156	17.9244	10.0376
2522002725	Tph_c03710 aTP protein arginine kinase [Thermacetogenium phaeum DSM 12270 : CP003732]	60.34	1	15	15	198	2.31477e+06	451.883	12.75	3	14	353	39.5795	5.41455
2522004959	Tph_c26260 fdhA5 formate dehydrogenase major subunit [Thermacetogenium phaeum DSM 12270 : CP003732]	60.24	1	39	39	570	0					586	65.0913	6.49365
2522003241	Tph_c08920 hypothetical protein [Thermacetogenium phaeum DSM 12270 : CP003732]	60.16	1	5	5	25	2.11847e+06		0			123	13.6917	8.39697
2522002402	Tph_c00480 livG1 branched-chain amino acid transport system ATP-binding protein [Thermacetogenium phaeum DSM 12270 : CP003732]	60.15	1	10	10	231	6.21788e+06	258.32	34.1	5	11	261	29.1085	5.99854
2522003649	Tph_c13010 gltB2 glutamate synthase (NADPH) GltB2 subunit [Thermacetogenium phaeum DSM 12270 : CP003732]	60.11	1	26	26	552	1.1447e+07	1347.39	40.46	16	53	524	57.2015	7.31299
2522003777	Tph_c14310 metK methionine adenosyltransferase [Thermacetogenium phaeum DSM 12270 : CP003732]	60.1	1	19	19	140	7.34657e+06	138.816	5.99	2	4	401	44.3076	5.80811
2522004160	Tph_c18150 4Fe-4S dicluster domain-containing protein [Thermacetogenium phaeum DSM 12270 : CP003732]	60	1	7	7	164	646828		0			135	15.0376	5.84619
2522003844	Tph_c14980 protein of unknown function (DUF3786) [Thermacetogenium phaeum DSM 12270 : CP003732]	60	1	10	10	86	3.61428e+06	66.6907	23.64	4	9	220	25.0852	6.60986
2522003284	Tph_c09350 mtrB transcription attenuation protein (tryptophan RNA-binding attenuator protein) [Thermacetogenium phaeum DSM 12270 : CP003732]	60	1	3	3	51	2.76507e+06	169.25	42.67	2	4	75	8.32031	7.50342
2522002458	Tph_c01040 yaeB tRNA-Thr(GGU) m(6)t(6)A37 methyltransferase TsaA [Thermacetogenium phaeum DSM 12270 : CP003732]	60	1	5	5	23	0					150	16.2404	7.26904
2522004917	Tph_c25840 rplD large subunit ribosomal protein L4 [Thermacetogenium phaeum DSM 12270 : CP003732]	59.81	1	11	11	565	2.40669e+07	1084.69	46.89	7	42	209	23.0395	10.6968
2522002748	Tph_c03940 sppA signal peptide peptidase A. Serine peptidase. MEROPS family S49 [Thermacetogenium phaeum DSM 12270 : CP003732]	59.74	1	12	12	158	7.51629e+06	463.58	25.08	5	13	303	32.1842	9.33447
2522004910	Tph_c25770 rpmC large subunit ribosomal protein L29 [Thermacetogenium phaeum DSM 12270 : CP003732]	59.74	1	6	6	132	2.8424e+06	443.91	31.17	3	13	77	9.33314	10.3159
2522003246	Tph_c08970 gatA aspartyl/glutamyl-tRNA(Asn/Gln) amidotransferase subunit A [Thermacetogenium phaeum DSM 12270 : CP003732]	59.68	1	21	21	394	1.03504e+07	609.204	34.13	10	27	501	54.4538	5.05908
2522002514	Tph_c01600 modA1 molybdate transport system substrate-binding protein [Thermacetogenium phaeum DSM 12270 : CP003732]	59.48	1	12	12	189	2.58669e+06	160.99	16.36	3	5	269	29.3694	5.5542
2522004267	Tph_c19230 tRNA 2-thiouridine synthesizing protein A [Thermacetogenium phaeum DSM 12270 : CP003732]	58.9	1	4	4	35	1.49816e+07	54.47	41.1	2	3	73	7.9782	5.40186
2522005024	Tph_c26910 Coenzyme F420-reducing hydrogenase, alpha subunit [Thermacetogenium phaeum DSM 12270 : CP003732]	58.81	1	32	32	1435	3.30717e+08	9515.45	55.38	30	327	437	48.7451	6.48096
2522004189	Tph_c18440 nuoF5 NAD(P)-dependent iron-only hydrogenase diaphorase component flavoprotein [Thermacetogenium phaeum DSM 12270 : CP003732]	58.79	1	28	29	705	6.56225e+07	4650.17	50.59	24	154	597	65.3941	6.94678
2522004681	Tph_c23390 Rubredoxin [Thermacetogenium phaeum DSM 12270 : CP003732]	58.74	1	17	17	534	2.69396e+06	160.426	10.31	2	7	223	24.7303	5.08447
2522003748	Tph_c14020 ribH 6,7-dimethyl-8-ribityllumazine synthase [Thermacetogenium phaeum DSM 12270 : CP003732]	58.68	1	7	7	264	4.46964e+06	653.614	58.68	7	24	167	17.8473	6.80029
2522003887	Tph_c15410 fdhA2 formate dehydrogenase major subunit [Thermacetogenium phaeum DSM 12270 : CP003732]	58.59	1	10	10	110	9.19491e+07	2203.94	54.04	9	78	198	22.0822	6.53662
2522004829	Tph_c24960 NADH-FMN oxidoreductase RutF, flavin reductase (DIM6/NTAB) family [Thermacetogenium phaeum DSM 12270 : CP003732]	58.54	1	9	9	40	2.21906e+07	638.15	58.54	9	40	205	22.9387	4.95752
2522004890	Tph_c25570 rpoA DNA-directed RNA polymerase subunit alpha [Thermacetogenium phaeum DSM 12270 : CP003732]	58.23	1	17	17	348	1.18498e+07	564.64	21.84	6	30	316	35.2683	4.75439
2522005208	Tph_c28750 transcriptional pleiotropic regulator of transition state genes [Thermacetogenium phaeum DSM 12270 : CP003732]	58.14	1	7	7	364	8.764e+07	578.087	53.49	5	32	86	9.66102	7.76709
2522004912	Tph_c25790 rpsC SSU ribosomal protein S3P [Thermacetogenium phaeum DSM 12270 : CP003732]	57.96	1	15	15	459	2.02336e+07	629.856	46.9	8	31	226	25.1355	9.75928
2522004571	Tph_c22290 ypeB germination protein YpeB [Thermacetogenium phaeum DSM 12270 : CP003732]	57.87	1	18	18	199	1.11489e+07	1110.74	37.92	10	42	451	50.7065	9.0708
2522004915	Tph_c25820 rplB LSU ribosomal protein L2P [Thermacetogenium phaeum DSM 12270 : CP003732]	57.82	1	14	14	301	1.82429e+07	500.56	19.64	6	23	275	29.977	10.4331
2522003358	Tph_c10090 ackA acetate kinase [Thermacetogenium phaeum DSM 12270 : CP003732]	57.68	1	21	21	331	6.10298e+07	3089.66	48.55	19	152	449	50.2498	7.12256
2522005220	Tph_c28870 2-oxoglutarate ferredoxin oxidoreductase subunit delta [Thermacetogenium phaeum DSM 12270 : CP003732]	57.47	1	4	4	50	4.93331e+06	210.71	49.43	3	8	87	9.49979	8.39697
2522003003	Tph_c06520 transketolase [Thermacetogenium phaeum DSM 12270 : CP003732]	57.41	1	12	12	104	1.46341e+06	83.79	8.33	2	3	324	34.8092	6.43018
2522003354	Tph_c10050 coaD Phosphopantetheine adenylyltransferase [Thermacetogenium phaeum DSM 12270 : CP003732]	57.32	1	5	5	91	2.87397e+06	327.28	29.27	3	14	164	18.1345	6.15088
2522004940	Tph_c26070 rplA large subunit ribosomal protein L1 [Thermacetogenium phaeum DSM 12270 : CP003732]	56.71	1	11	11	409	2.65983e+07	2112.56	42.42	9	55	231	25.0754	9.42236
2522004720	Tph_c23780 iorB2 indolepyruvate ferredoxin oxidoreductase beta subunit [Thermacetogenium phaeum DSM 12270 : CP003732]	56.7	1	7	7	131	3.69218e+06	396.161	39.69	5	15	194	20.9305	9.72998
2522003376	Tph_c10270 rplS LSU ribosomal protein L19P [Thermacetogenium phaeum DSM 12270 : CP003732]	56.64	1	8	8	215	1.67884e+07	359.69	23.01	3	18	113	13.1823	11.1948
2522003476	Tph_c11280 nusA NusA antitermination factor [Thermacetogenium phaeum DSM 12270 : CP003732]	56.55	1	17	17	160	4.35303e+06	97.3574	10.86	3	13	359	39.9673	5.17334
2522003924	Tph_c15780 hypothetical protein [Thermacetogenium phaeum DSM 12270 : CP003732]	56.08	1	8	8	140	2.05233e+06		0			148	17.5391	5.13525
2522002954	Tph_c06020 minD septum site-determining protein MinD [Thermacetogenium phaeum DSM 12270 : CP003732]	56.02	1	12	12	351	6.60482e+06	167.51	16.54	3	12	266	29.1113	5.60498
2522002933	Tph_c05800 ppdK pyruvate phosphate dikinase [Thermacetogenium phaeum DSM 12270 : CP003732]	55.98	1	42	42	668	1.23666e+07	909.806	21.11	14	43	886	97.5924	6.01123
2522004852	Tph_c25190 hbpA peptide/nickel transport system substrate-binding protein [Thermacetogenium phaeum DSM 12270 : CP003732]	55.56	1	24	24	148	1.50018e+07	1007.88	34.67	11	35	522	58.6829	6.75635
2522002836	Tph_c04830 pstS phosphate transport system substrate-binding protein [Thermacetogenium phaeum DSM 12270 : CP003732]	55.56	1	13	13	160	2.50585e+07	1137.03	55.2	10	41	279	28.8262	8.03076
2522004472	Tph_c21290 degP Do/DeqQ family serine protease [Thermacetogenium phaeum DSM 12270 : CP003732]	55.53	1	16	16	366	1.07787e+07	926.598	31.62	8	29	389	41.0678	5.46533
2522002882	Tph_c05290 cobH precorrin-8X methylmutase [Thermacetogenium phaeum DSM 12270 : CP003732]	55.33	1	14	14	296	8.32967e+06	1332.07	36.6	9	55	347	36.6288	8.17725
2522005074	Tph_c27410 atpF F-type H+-transporting ATPase subunit b [Thermacetogenium phaeum DSM 12270 : CP003732]	55.28	1	15	15	325	1.86232e+07	572.461	32.92	7	24	161	18.5368	5.03369
2522002616	Tph_c02620 amyB1 S-layer homology domain-containing protein [Thermacetogenium phaeum DSM 12270 : CP003732]	55.1	1	27	27	741	6.29164e+07	2787.15	43.65	18	95	559	59.5858	4.93213
2522003290	Tph_c09410 sufB hypothetical protein [Thermacetogenium phaeum DSM 12270 : CP003732]	55.06	1	13	13	181	2.53258e+06	204.38	7.9	2	8	405	45.0377	5.32568
2522003794	Tph_c14480 pyrB aspartate carbamoyltransferase [Thermacetogenium phaeum DSM 12270 : CP003732]	54.95	1	13	13	138	4.1164e+06		0			313	34.3713	7.29834
2522004891	Tph_c25580 rpsD SSU ribosomal protein S4P [Thermacetogenium phaeum DSM 12270 : CP003732]	54.81	1	13	13	408	1.2953e+07	546.451	30.77	8	29	208	24.4141	10.0962
2522003370	Tph_c10210 mtaD 5-methylthioadenosine/S-adenosylhomocysteine deaminase [Thermacetogenium phaeum DSM 12270 : CP003732]	54.55	1	18	18	232	7.19999e+06	644.746	12.35	4	19	429	46.9561	5.31299
2522004331	Tph_c19880 ilvD dihydroxyacid dehydratase [Thermacetogenium phaeum DSM 12270 : CP003732]	54.37	1	24	24	544	1.39556e+07	705.337	21.68	10	36	618	65.1578	6.1001
2522004876	Tph_c25430 argG argininosuccinate synthase [Thermacetogenium phaeum DSM 12270 : CP003732]	54.25	1	17	17	289	8.93877e+06	650.756	34.25	10	41	400	44.4359	5.74463
2522004895	Tph_c25620 infA bacterial translation initiation factor 1 (bIF-1) [Thermacetogenium phaeum DSM 12270 : CP003732]	54.05	1	3	3	38	2.62413e+06		0			74	8.40654	9.99365
2522002949	Tph_c05970 mreB1 rod shape-determining protein MreB [Thermacetogenium phaeum DSM 12270 : CP003732]	53.98	1	16	17	661	1.24607e+07	628.888	42.48	10	33	339	36.2996	5.50342
2522002404	Tph_c00500 acuB acetoin utilization protein AcuB [Thermacetogenium phaeum DSM 12270 : CP003732]	53.7	1	8	8	105	1.27841e+06	85.3704	12.04	2	5	216	23.9419	6.02393
2522005166	Tph_c28330 prs ribose-phosphate pyrophosphokinase [Thermacetogenium phaeum DSM 12270 : CP003732]	53.68	1	11	11	234	5.38416e+06	263.38	11.66	3	11	326	35.4619	6.80029
2522002647	Tph_c02930 methyl-accepting chemotaxis protein [Thermacetogenium phaeum DSM 12270 : CP003732]	53.61	1	18	19	326	6.55283e+06	227.271	16.06	6	15	554	60.7104	5.52881
2522002569	Tph_c02150 Uncharacterized conserved protein, DUF362 family [Thermacetogenium phaeum DSM 12270 : CP003732]	53.58	1	17	17	233	7.8949e+06	431.613	30.24	8	20	377	42.6168	9.40771
2522004722	Tph_c23800 paaK2 phenylacetate-CoA ligase [Thermacetogenium phaeum DSM 12270 : CP003732]	53.52	1	25	25	500	7.43788e+06	683.964	23.88	9	34	469	52.5593	8.38232
2522003772	Tph_c14260 FHA domain-containing protein [Thermacetogenium phaeum DSM 12270 : CP003732]	53.49	1	11	11	160	3.04145e+06	216.39	18.6	4	12	258	29.1833	5.64307
2522004598	Tph_c22560 hypothetical protein [Thermacetogenium phaeum DSM 12270 : CP003732]	53.47	1	5	5	57	1.33167e+07	32.0765	15.84	2	4	101	11.6647	8.17725
2522002557	Tph_c02030 Copper amine oxidase N-terminal domain-containing protein [Thermacetogenium phaeum DSM 12270 : CP003732]	53.42	1	18	18	182	4.05645e+06	396.515	10.65	5	15	526	58.1631	5.16064
2522005093	Tph_c27600 metH3 5-methyltetrahydrofolate--homocysteine methyltransferase [Thermacetogenium phaeum DSM 12270 : CP003732]	53.38	1	10	11	83	2.77625e+06		0			266	29.147	4.93213
2522004958	Tph_c26250 fdhA4 formate dehydrogenase major subunit [Thermacetogenium phaeum DSM 12270 : CP003732]	53.38	1	5	5	170	1.51935e+06		0			133	14.6494	6.3667
2522004918	Tph_c25850 rplC large subunit ribosomal protein L3 [Thermacetogenium phaeum DSM 12270 : CP003732]	53.11	1	14	14	421	1.94105e+07	1731.9	47.85	8	41	209	22.7332	10.1841
2522004903	Tph_c25700 rplF large subunit ribosomal protein L6 [Thermacetogenium phaeum DSM 12270 : CP003732]	53.04	1	8	8	258	8.23823e+07	591.184	30.39	5	23	181	19.8541	9.81787
2522003857	Tph_c15110 Methylene-tetrahydrofolate reductase C terminal [Thermacetogenium phaeum DSM 12270 : CP003732]	52.91	1	13	13	444	1.10096e+08	1866.05	48.43	11	68	223	24.8705	5.52881
2522005073	Tph_c27400 atpH ATP synthase F1 subcomplex delta subunit [Thermacetogenium phaeum DSM 12270 : CP003732]	52.66	1	11	11	319	1.50509e+07	419.049	48.4	8	24	188	21.722	9.43701
2522004474	Tph_c21310 NADH-quinone oxidoreductase subunit I [Thermacetogenium phaeum DSM 12270 : CP003732]	52.59	1	10	10	435	2.80584e+08	1029.31	44.83	8	78	116	13.1357	8.646
2522002775	Tph_c04210 nuoF1 NADH-quinone oxidoreductase subunit F [Thermacetogenium phaeum DSM 12270 : CP003732]	52.57	1	26	27	365	2.20119e+06	34.4789	3.94	2	2	584	63.5727	5.5415
2522002566	Tph_c02120 Predicted nuclease, contains PIN domain, potential toxin-antitoxin system component [Thermacetogenium phaeum DSM 12270 : CP003732]	52.46	1	6	6	15	0					122	14.1464	5.98584
2522005040	Tph_c27070 ygeV Transcriptional regulator containing PAS, AAA-type ATPase, and DNA-binding Fis domains [Thermacetogenium phaeum DSM 12270 : CP003732]	52.45	1	27	27	814	1.3018e+07	1655.28	35.24	15	75	593	66.5908	6.94678
2522003053	Tph_c07030 Na+-translocating ferredoxin:NAD+ oxidoreductase RNF, RnfC subunit [Thermacetogenium phaeum DSM 12270 : CP003732]	52.37	1	20	20	384	2.44163e+07	837.175	40.18	13	43	443	48.8111	9.14404
2522003115	Tph_c07650 rbr Rubrerythrin [Thermacetogenium phaeum DSM 12270 : CP003732]	52.28	1	6	6	113	0					197	22.187	5.50342
2522004569	Tph_c22270 thiC2 phosphomethylpyrimidine synthase [Thermacetogenium phaeum DSM 12270 : CP003732]	52.11	1	17	17	191	1.58559e+06	53.72	9.15	2	3	426	45.2029	5.2749
2522005072	Tph_c27390 atpA ATP synthase F1 subcomplex alpha subunit [Thermacetogenium phaeum DSM 12270 : CP003732]	52.05	1	25	25	872	3.60055e+07	1910.9	36.59	19	81	511	56.0693	5.21143
2522004919	Tph_c25860 rpsJ small subunit ribosomal protein S10 [Thermacetogenium phaeum DSM 12270 : CP003732]	51.96	1	6	6	295	1.35479e+07	362.81	38.24	4	18	102	11.6545	10.0815
2522003326	Tph_c09770 Cell fate regulator YlbF, YheA/YmcA/DUF963 family (controls sporulation, competence, biofilm development) [Thermacetogenium phaeum DSM 12270 : CP003732]	51.64	1	5	5	62	2.44749e+06	214.45	23.77	2	5	122	14.5783	5.42725
2522003708	Tph_c13610 fccA2 fumarate reductase flavoprotein subunit [Thermacetogenium phaeum DSM 12270 : CP003732]	51.59	1	20	21	268	5.21041e+06	554.304	23.45	9	29	533	57.4844	7.75244
2522002623	Tph_c02690 tuaD UDPglucose 6-dehydrogenase [Thermacetogenium phaeum DSM 12270 : CP003732]	51.55	1	19	19	188	6.74511e+06	450.84	16.81	6	22	452	49.1896	5.30029
2522003984	Tph_c16380 oxaloacetate decarboxylase, alpha subunit [Thermacetogenium phaeum DSM 12270 : CP003732]	51.17	1	23	23	394	4.16425e+06	249.41	12.95	6	14	641	71.4217	5.21143
2522002681	Tph_c03270 amyB2 S-layer homology domain-containing protein [Thermacetogenium phaeum DSM 12270 : CP003732]	51.03	1	42	42	537	1.20347e+07	1621.13	17.76	13	50	1019	108.996	4.75439
2522004907	Tph_c25740 rplX LSU ribosomal protein L24P [Thermacetogenium phaeum DSM 12270 : CP003732]	50.93	1	8	8	160	9.96624e+06	287.065	28.7	3	14	108	12.0226	9.96436
2522003507	Tph_c11590 cvfA metal dependent phosphohydrolase [Thermacetogenium phaeum DSM 12270 : CP003732]	50.77	1	25	25	451	1.55274e+07	780.505	29.34	10	30	518	58.4334	5.8335
2522003025	Tph_c06740 gap glyceraldehyde-3-phosphate dehydrogenase (NAD+) [Thermacetogenium phaeum DSM 12270 : CP003732]	50.75	1	11	11	130	7.91609e+06	753.601	44.18	8	31	335	35.949	8.22119
2522004975	Tph_c26420 modC molybdate transport system ATP-binding protein [Thermacetogenium phaeum DSM 12270 : CP003732]	50.66	1	6	6	22	0		0			227	25.818	9.78857
2522002752	Tph_c03980 tupB tungstate transport system substrate-binding protein [Thermacetogenium phaeum DSM 12270 : CP003732]	50.52	1	15	15	836	1.29527e+08	2878.36	48.8	14	111	291	31.8422	5.17334
2522002680	Tph_c03260 protein of unknown function (DUF4430) [Thermacetogenium phaeum DSM 12270 : CP003732]	50.43	1	8	8	59	1.12004e+07	233.99	39.57	5	13	230	24.0323	8.25049
2522005140	Tph_c28070 murA2 UDP-N-acetylglucosamine 1-carboxyvinyltransferase [Thermacetogenium phaeum DSM 12270 : CP003732]	50.35	1	12	12	105	4.26811e+06	100.19	11.01	2	6	427	45.1893	9.02686
2522003902	Tph_c15560 hom homoserine dehydrogenase [Thermacetogenium phaeum DSM 12270 : CP003732]	50.23	1	16	16	266	4.71908e+06	274.011	16.06	6	20	436	47.2769	5.30029
2522002497	Tph_c01430 athL trimethylamine-N-oxide reductase (cytochrome c) [Thermacetogenium phaeum DSM 12270 : CP003732]	50.17	1	37	37	571	3.07546e+07	2833.33	34.57	24	113	865	97.755	5.88428
2522003928	Tph_c15820 btuF iron complex transport system substrate-binding protein [Thermacetogenium phaeum DSM 12270 : CP003732]	50.16	1	13	13	277	1.66091e+07	465.867	38.41	7	16	315	34.516	4.89404
2522003485	Tph_c11370 pnp polyribonucleotide nucleotidyltransferase [Thermacetogenium phaeum DSM 12270 : CP003732]	50.07	1	28	28	478	7.87138e+06	1185.42	23.06	11	40	707	77.41	5.22412
2522004909	Tph_c25760 rpsQ small subunit ribosomal protein S17 [Thermacetogenium phaeum DSM 12270 : CP003732]	50	1	4	5	218	1.44497e+07	533.19	38.89	2	12	108	12.4276	9.5835
2522005170	Tph_c28370 DNA-binding transcriptional regulator, GntR family [Thermacetogenium phaeum DSM 12270 : CP003732]	49.79	1	10	10	161	3.16759e+06	255.346	20.6	4	13	233	25.9838	5.35107
2522003424	Tph_c10760 hslU ATP-dependent HslUV protease ATP-binding subunit HslU [Thermacetogenium phaeum DSM 12270 : CP003732]	49.78	1	17	17	189	980425		0			464	52.5809	5.36377
2522004322	Tph_c19790 Uncharacterized conserved protein YlxW, UPF0749 family [Thermacetogenium phaeum DSM 12270 : CP003732]	49.78	1	9	9	145	6.28481e+06	264.47	18.34	3	10	229	26.0269	5.21143
2522003589	Tph_c12410 secD preprotein translocase subunit SecD [Thermacetogenium phaeum DSM 12270 : CP003732]	49.77	1	22	22	463	4.41004e+07	1756.11	40.78	14	48	434	47.2941	9.56885
2522003506	Tph_c11580 recA recombination protein RecA [Thermacetogenium phaeum DSM 12270 : CP003732]	49.43	1	12	12	655	1.63359e+07	1976.21	40.52	9	72	348	37.6259	5.98584
2522003891	Tph_c15450 ubiD1 4-hydroxy-3-polyprenylbenzoate decarboxylase [Thermacetogenium phaeum DSM 12270 : CP003732]	49.38	1	21	21	325	5.23601e+07	2846.07	43.96	18	104	480	53.9729	6.04932
2522003720	Tph_c13730 fabG 3-oxoacyl-[acyl-carrier-protein] reductase [Thermacetogenium phaeum DSM 12270 : CP003732]	49.38	1	8	8	141	5.16987e+06	287.23	14.81	3	11	243	25.9904	5.65576
2522005250	Tph_c29170 fnr CRP/FNR family transcriptional regulator, anaerobic regulatory protein [Thermacetogenium phaeum DSM 12270 : CP003732]	49.36	1	7	7	20	0					233	26.2168	8.1333
2522003915	Tph_c15690 ispH 4-hydroxy-3-methylbut-2-enyl diphosphate reductase [Thermacetogenium phaeum DSM 12270 : CP003732]	49.15	1	29	29	435	9.41259e+06	737.439	10.45	7	21	708	77.7246	5.16064
2522003345	Tph_c09960 Uncharacterized conserved protein YloU, alkaline shock protein (Asp23) family [Thermacetogenium phaeum DSM 12270 : CP003732]	49.15	1	5	5	12	0					118	12.8887	5.5415
2522004966	Tph_c26330 hycE formate hydrogenlyase subunit 5 [Thermacetogenium phaeum DSM 12270 : CP003732]	48.96	1	24	24	284	0		0			578	66.0497	6.02393
2522004985	Tph_c26520 trpC indole-3-glycerol phosphate synthase [Thermacetogenium phaeum DSM 12270 : CP003732]	48.9	1	8	8	117	0					272	29.9304	9.14404
2522004877	Tph_c25440 argF ornithine carbamoyltransferase [Thermacetogenium phaeum DSM 12270 : CP003732]	48.89	1	10	10	27	6.2865e+06	329.113	17.78	4	11	315	34.6588	5.36377
2522003731	Tph_c13840 hfq RNA-binding protein Hfq [Thermacetogenium phaeum DSM 12270 : CP003732]	48.89	1	3	3	51	0					90	10.1604	8.47021
2522003859	Tph_c15130 acsE methyltetrahydrofolate--corrinoid iron-sulfur protein Co-methyltransferase [Thermacetogenium phaeum DSM 12270 : CP003732]	48.86	1	8	8	152	1.25763e+08	1436.47	46.59	7	39	264	28.9735	4.89404
2522002679	Tph_c03250 Prenyltransferase and squalene oxidase repeat-containing protein [Thermacetogenium phaeum DSM 12270 : CP003732]	48.71	1	14	14	234	2.27468e+07	1639.72	42.03	11	51	464	49.4825	6.81494
2522004889	Tph_c25560 rplQ LSU ribosomal protein L17P [Thermacetogenium phaeum DSM 12270 : CP003732]	48.65	1	11	11	450	1.36413e+07	400.012	39.64	7	25	111	12.901	10.2573
2522004941	Tph_c26080 rplK LSU ribosomal protein L11P [Thermacetogenium phaeum DSM 12270 : CP003732]	48.59	1	8	8	230	1.06753e+07	298.85	27.46	4	10	142	15.1041	9.56885
2522005046	Tph_c27130 mreB2 rod shape-determining protein MreB [Thermacetogenium phaeum DSM 12270 : CP003732]	48.39	1	13	14	295	1.06729e+07	705.84	30.5	7	25	341	36.4486	7.10791
2522003316	Tph_c09670 hgdC1 benzoyl-CoA reductase, bcr type, subunit D [Thermacetogenium phaeum DSM 12270 : CP003732]	48.28	1	10	10	168	0					261	27.1331	5.12256
2522004619	Tph_c22770 hypothetical protein [Thermacetogenium phaeum DSM 12270 : CP003732]	48.25	1	8	8	85	595995	26.43	19.58	2	2	143	16.1548	9.5542
2522003174	Tph_c08250 nuoF3 NADH-quinone oxidoreductase subunit F [Thermacetogenium phaeum DSM 12270 : CP003732]	48.25	1	22	22	418	4.75532e+06	967.479	16.83	8	36	630	68.6448	7.06396
2522002372	Tph_c00180 serS seryl-tRNA synthetase [Thermacetogenium phaeum DSM 12270 : CP003732]	48.24	1	14	14	205	2.3129e+06	147.44	11.06	3	7	425	48.0958	5.37646
2522002950	Tph_c05980 mreC rod shape-determining protein MreC [Thermacetogenium phaeum DSM 12270 : CP003732]	48.21	1	12	12	130	3.43989e+06	240.61	12.14	4	12	280	30.5141	5.5542
2522003849	Tph_c15030 speE2 spermidine synthase [Thermacetogenium phaeum DSM 12270 : CP003732]	48.18	1	11	11	190	3.2337e+07	1001.59	30.29	7	35	274	31.4059	5.22412
2522002926	Tph_c05730 cooS1 Ni-dependent carbon monoxide dehydrogenase precursor [Thermacetogenium phaeum DSM 12270 : CP003732]	48.15	1	20	20	245	9.87199e+06	920.356	34.94	14	38	621	65.9239	5.99854
2522004246	Tph_c19020 hypothetical protein [Thermacetogenium phaeum DSM 12270 : CP003732]	48.08	1	8	8	224	6.95718e+06	1418.4	41.35	7	46	208	24.5946	6.39209
2522002368	Tph_c00140 pdxS pyridoxal phosphate synthase yaaD subunit [Thermacetogenium phaeum DSM 12270 : CP003732]	47.96	1	10	10	66	4.83511e+06	35.2489	18.03	4	6	294	31.2512	5.74463
2522004902	Tph_c25690 rplR LSU ribosomal protein L18P [Thermacetogenium phaeum DSM 12270 : CP003732]	47.93	1	7	7	112	7.88229e+06	195.778	22.31	2	8	121	13.4935	10.521
2522004778	Tph_c24450 csh1 CRISPR-associated protein Csh1 [Thermacetogenium phaeum DSM 12270 : CP003732]	47.91	1	16	16	303	8.66916e+06	627.536	30.33	10	32	478	53.9689	8.74854
2522004305	Tph_c19620 acoC pyruvate dehydrogenase E2 component (dihydrolipoamide acetyltransferase) [Thermacetogenium phaeum DSM 12270 : CP003732]	47.79	1	9	9	76	3.68192e+06	69.3909	14.03	3	7	385	41.1712	6.07471
2522004955	Tph_c26220 hypothetical protein [Thermacetogenium phaeum DSM 12270 : CP003732]	47.73	1	10	10	156	3.17117e+06	285.004	13.96	3	12	308	34.4101	6.0874
2522003009	Tph_c06580 ctpA C-terminal processing peptidase-3. Serine peptidase. MEROPS family S41A [Thermacetogenium phaeum DSM 12270 : CP003732]	47.65	1	15	15	280	7.586e+06	662.326	40.74	11	31	405	44.1307	6.46826
2522003270	Tph_c09210 hypE1 hydrogenase expression/formation protein HypE [Thermacetogenium phaeum DSM 12270 : CP003732]	47.65	1	9	9	124	0					340	35.9207	4.89404
2522004982	Tph_c26490 trpA tryptophan synthase, alpha chain [Thermacetogenium phaeum DSM 12270 : CP003732]	47.6	1	8	8	131	2.68969e+06	158.358	17.71	3	9	271	29.5578	7.2251
2522004327	Tph_c19840 leuA2 2-isopropylmalate synthase [Thermacetogenium phaeum DSM 12270 : CP003732]	47.44	1	19	19	255	3.61932e+06	175.96	13.58	5	7	508	55.0487	5.80811
2522004843	Tph_c25100 peptide/nickel transport system substrate-binding protein [Thermacetogenium phaeum DSM 12270 : CP003732]	47.42	1	28	28	291	5.13605e+07	3682	44.38	25	140	658	73.7981	6.771
2522003647	Tph_c12990 glnA4 L-glutamine synthetase [Thermacetogenium phaeum DSM 12270 : CP003732]	47.42	1	15	15	147	1.89123e+06	79.5	8.09	2	8	445	49.9994	6.48096
2522003165	Tph_c08160 Glycosyltransferase involved in cell wall bisynthesis [Thermacetogenium phaeum DSM 12270 : CP003732]	47.41	1	15	15	217	6.90887e+06	248.312	21.5	5	16	386	44.4058	9.20264
2522003355	Tph_c10060 archaeal/vacuolar-like H+-ATPase subunit H [Thermacetogenium phaeum DSM 12270 : CP003732]	47.4	1	6	6	113	1.72887e+06	121.823	29.22	3	6	154	17.5873	5.12256
2522004904	Tph_c25710 rpsH small subunit ribosomal protein S8 [Thermacetogenium phaeum DSM 12270 : CP003732]	47.33	1	8	8	366	1.50042e+07	395.53	35.88	4	14	131	14.765	9.81787
2522003262	Tph_c09130 hcp hydroxylamine reductase [Thermacetogenium phaeum DSM 12270 : CP003732]	47.07	1	14	14	157	0					427	46.7453	6.32861
2522004126	Tph_c17810 thiD hydroxymethylpyrimidine/phosphomethylpyrimidine kinase [Thermacetogenium phaeum DSM 12270 : CP003732]	47.04	1	9	9	198	6.83068e+06	601.45	19.26	3	19	270	29.038	6.90283
2522002945	Tph_c05930 rex redox-sensing transcriptional repressor [Thermacetogenium phaeum DSM 12270 : CP003732]	46.79	1	8	8	81	1.17145e+06	47.32	17.89	3	3	218	23.6969	9.43701
2522004691	Tph_c23490 hypothetical protein [Thermacetogenium phaeum DSM 12270 : CP003732]	46.74	1	3	3	6	0					92	9.70796	9.99365
2522002382	Tph_c00280 jag spoIIIJ-associated protein [Thermacetogenium phaeum DSM 12270 : CP003732]	46.73	1	8	8	91	2.38377e+06	203.73	8.88	2	12	214	25.0545	8.67529
2522003885	Tph_c15390 fdxH formate dehydrogenase (quinone-dependent) iron-sulfur subunit [Thermacetogenium phaeum DSM 12270 : CP003732]	46.62	1	10	10	167	2.78855e+08	2669.59	46.62	9	85	266	29.3654	7.18115
2522003868	Tph_c15220 hypothetical protein [Thermacetogenium phaeum DSM 12270 : CP003732]	46.5	1	11	11	182	8.12105e+06	186.388	23	4	13	200	22.2859	8.83643
2522002619	Tph_c02650 yveL capsular exopolysaccharide family [Thermacetogenium phaeum DSM 12270 : CP003732]	46.47	1	7	7	203	5.88675e+06	191.567	11.62	2	9	241	26.345	6.93213
2522004293	Tph_c19500 Nicotinamidase-related amidase [Thermacetogenium phaeum DSM 12270 : CP003732]	46.15	1	7	7	133	0					182	20.1707	8.41162
2522002744	Tph_c03900 pspA phage shock protein A (PspA) family protein [Thermacetogenium phaeum DSM 12270 : CP003732]	45.92	1	9	9	294	1.84289e+07	591.307	42.49	6	25	233	26.3771	5.94775
2522005039	Tph_c27060 putative selenium metabolism hydrolase [Thermacetogenium phaeum DSM 12270 : CP003732]	45.82	1	12	12	142	2.03041e+06	375.753	18.48	5	11	395	43.9903	5.37646
2522004320	Tph_c19770 Uncharacterized conserved protein YlxW, UPF0749 family [Thermacetogenium phaeum DSM 12270 : CP003732]	45.71	1	11	11	144	4.53713e+06	201.836	24.08	5	8	245	27.6357	5.98584
2522002913	Tph_c05600 cobT1 nicotinate-nucleotide-dimethylbenzimidazole phosphoribosyltransferase [Thermacetogenium phaeum DSM 12270 : CP003732]	45.6	1	9	9	123	5.16191e+06	328.835	39.29	7	22	364	38.4542	5.97314
2522004187	Tph_c18420 fdhA3 formate dehydrogenase major subunit [Thermacetogenium phaeum DSM 12270 : CP003732]	45.45	1	13	13	319	7.36437e+07	2704.21	45.45	13	94	528	57.3649	6.07471
2522004309	Tph_c19660 bdhA (R,R)-butanediol dehydrogenase / meso-butanediol dehydrogenase / diacetyl reductase [Thermacetogenium phaeum DSM 12270 : CP003732]	45.45	1	13	13	254	1.07694e+07	591.839	28.13	8	23	352	37.8786	5.77002
2522003719	Tph_c13720 fabF 3-oxoacyl-[acyl-carrier-protein] synthase II [Thermacetogenium phaeum DSM 12270 : CP003732]	45.41	1	8	8	156	4.77566e+06	327.42	22.95	5	12	414	43.8688	5.93506
2522003835	Tph_c14890 ndufv2 NADH-quinone oxidoreductase subunit E [Thermacetogenium phaeum DSM 12270 : CP003732]	45.36	1	6	6	78	5.80568e+06	73.0732	21.31	3	8	183	20.6055	5.04639
2522002776	Tph_c04220 nuoG1 4Fe-4S dicluster domain-containing protein [Thermacetogenium phaeum DSM 12270 : CP003732]	45.34	1	12	12	112	1.90834e+06		0			247	27.6157	7.75244
2522003289	Tph_c09400 sufC Fe-S cluster assembly ATP-binding protein [Thermacetogenium phaeum DSM 12270 : CP003732]	45.24	1	7	7	83	704506		0			252	27.6746	6.99072
2522002934	Tph_c05820 Multimeric flavodoxin WrbA [Thermacetogenium phaeum DSM 12270 : CP003732]	45.23	1	9	9	195	1.08371e+07	1108.57	39.2	6	24	199	21.1729	7.72314
2522004811	Tph_c24780 Uncharacterized 2Fe-2 and 4Fe-4S clusters-containing protein, contains DUF4445 domain [Thermacetogenium phaeum DSM 12270 : CP003732]	45.22	1	20	20	297	8.4907e+06	886.3	31.93	12	39	617	65.4279	5.21143
2522004908	Tph_c25750 rplN LSU ribosomal protein L14P [Thermacetogenium phaeum DSM 12270 : CP003732]	45.08	1	7	7	254	2.30911e+07	367.263	44.26	6	21	122	13.3053	10.0522
2522004892	Tph_c25590 rpsK SSU ribosomal protein S11P [Thermacetogenium phaeum DSM 12270 : CP003732]	44.96	1	4	4	126	7.26921e+06	353.356	22.48	3	8	129	13.8643	10.8286
2522002965	Tph_c06130 Uncharacterized conserved protein YbjQ, UPF0145 family [Thermacetogenium phaeum DSM 12270 : CP003732]	44.66	1	2	2	29	0					103	10.9716	4.76709
2522003371	Tph_c10220 ffh signal recognition particle subunit FFH/SRP54 (srp54) [Thermacetogenium phaeum DSM 12270 : CP003732]	44.57	1	14	14	165	3.11659e+06	48.1362	7.98	2	5	451	49.7348	9.42236
2522003625	Tph_c12770 nrdD ribonucleoside-triphosphate reductase class III catalytic subunit [Thermacetogenium phaeum DSM 12270 : CP003732]	44.56	1	19	19	267	0					671	75.8664	6.97607
2522004121	Tph_c17760 thiN2 thiamine pyrophosphokinase [Thermacetogenium phaeum DSM 12270 : CP003732]	44.39	2	7	7	71	5.36533e+06	120.03	9.35	2	6	214	23.8301	5.05908
2522003189	Tph_c08400 hpt hypoxanthine phosphoribosyltransferase [Thermacetogenium phaeum DSM 12270 : CP003732]	44.39	1	5	5	25	0					187	21.0089	5.17334
2522004292	Tph_c19490 lplA2 lipoate-protein ligase A [Thermacetogenium phaeum DSM 12270 : CP003732]	44.38	1	12	12	179	0					329	37.5421	5.78271
2522002730	Tph_c03760 fumB fumarate hydratase subunit beta [Thermacetogenium phaeum DSM 12270 : CP003732]	44.32	1	7	7	74	2.60818e+06	124.66	11.89	2	3	185	20.0557	9.29053
2522002955	Tph_c06030 minE cell division topological specificity factor [Thermacetogenium phaeum DSM 12270 : CP003732]	44.32	1	4	4	39	0					88	10.0755	8.17725
2522004930	Tph_c25970 nitrogen regulatory protein P-II family [Thermacetogenium phaeum DSM 12270 : CP003732]	44.26	1	7	7	84	0					244	26.3632	8.83643
2522003259	Tph_c09100 Uroporphyrinogen-III decarboxylase [Thermacetogenium phaeum DSM 12270 : CP003732]	44.25	1	11	11	76	8.04376e+06	555.063	17.14	6	26	391	44.4313	5.97314
2522005126	Tph_c27930 kaiC1 RecA-superfamily ATPase, KaiC/GvpD/RAD55 family [Thermacetogenium phaeum DSM 12270 : CP003732]	44.12	1	6	6	16	940497		0			238	26.757	7.89893
2522004296	Tph_c19530 biotin synthase [Thermacetogenium phaeum DSM 12270 : CP003732]	44.09	1	10	10	250	0					347	38.5633	6.91748
2522002498	Tph_c01440 bthL Fe-S-cluster-containing dehydrogenase component [Thermacetogenium phaeum DSM 12270 : CP003732]	44.07	1	12	12	105	1.66367e+07	731.928	43.33	11	38	270	30.2039	5.43994
2522004129	Tph_c17840 thiE2 thiamine-phosphate diphosphorylase [Thermacetogenium phaeum DSM 12270 : CP003732]	43.95	1	6	6	63	1.82636e+06	107.04	14.8	2	6	223	24.1646	5.40186
2522003977	Tph_c16310 folD1 methylenetetrahydrofolate dehydrogenase (NADP+) / methenyltetrahydrofolate cyclohydrolase [Thermacetogenium phaeum DSM 12270 : CP003732]	43.93	1	11	11	362	1.39606e+08	1999.22	42.3	8	77	305	33.127	5.18604
2522002804	Tph_c04510 transcriptional regulator [Thermacetogenium phaeum DSM 12270 : CP003732]	43.93	1	7	7	28	2.38816e+06	81.9212	15	3	5	280	30.0707	6.39209
2522004577	Tph_c22350 Imidazolonepropionase [Thermacetogenium phaeum DSM 12270 : CP003732]	43.83	1	15	15	156	3.65394e+07	1277.99	37.78	12	62	397	42.2945	6.68311
2522003416	Tph_c10680 ABC-2 type transport system ATP-binding protein [Thermacetogenium phaeum DSM 12270 : CP003732]	43.81	1	10	10	64	5.21121e+06		0			299	33.806	6.04932
2522004986	Tph_c26530 trpGD anthranilate synthase/phosphoribosyltransferase [Thermacetogenium phaeum DSM 12270 : CP003732]	43.75	1	17	17	235	4.40454e+06	146.008	10.48	3	6	544	58.6988	7.6792
2522004266	Tph_c19220 Protein-tyrosine-phosphatase [Thermacetogenium phaeum DSM 12270 : CP003732]	43.61	1	3	3	12	0					133	14.8065	7.18115
2522002743	Tph_c03890 hypothetical protein [Thermacetogenium phaeum DSM 12270 : CP003732]	43.48	1	2	2	18	3.93704e+06		0			92	10.3063	4.41162
2522004797	Tph_c24640 Spore germination protein YaaH [Thermacetogenium phaeum DSM 12270 : CP003732]	43.42	1	13	13	148	2.42622e+06	218.361	20.61	6	11	456	51.0072	7.79639
2522004580	Tph_c22380 ftsZ2 formylmethanofuran dehydrogenase subunit E [Thermacetogenium phaeum DSM 12270 : CP003732]	43.41	1	9	9	200	7.0345e+07	1690.6	36.1	8	43	205	22.7976	7.57666
2522004113	Tph_c17680 sortase A [Thermacetogenium phaeum DSM 12270 : CP003732]	43.32	1	4	4	19	1.40342e+06		0			187	20.1568	7.95752
2522004172	Tph_c18270 tyrS tyrosyl-tRNA synthetase [Thermacetogenium phaeum DSM 12270 : CP003732]	43.31	1	11	11	116	2.30996e+06	60.5322	10.71	3	5	411	46.0725	5.52881
2522004886	Tph_c25530 rpsI small subunit ribosomal protein S9 [Thermacetogenium phaeum DSM 12270 : CP003732]	43.08	1	7	7	145	1.67183e+07	221.595	11.54	2	16	130	14.5122	11.5903
2522004626	Tph_c22840 Leucyl aminopeptidase (aminopeptidase T) [Thermacetogenium phaeum DSM 12270 : CP003732]	42.9	1	11	11	132	3.11316e+06	313.338	22.71	5	16	317	33.5854	5.46533
2522004477	Tph_c21340 ech hydrogenase subunit C [Thermacetogenium phaeum DSM 12270 : CP003732]	42.76	1	4	4	527	2.56913e+08	2314.87	42.76	4	79	145	15.446	7.94287
2522004097	Tph_c17520 TolB protein [Thermacetogenium phaeum DSM 12270 : CP003732]	42.62	1	14	14	131	6.69205e+06	559.778	17.43	7	26	413	46.103	8.08936
2522004495	Tph_c21520 rsfS ribosome-associated protein [Thermacetogenium phaeum DSM 12270 : CP003732]	42.61	1	3	3	12	0					115	12.8165	5.5542
2522004353	Tph_c20100 hypothetical protein [Thermacetogenium phaeum DSM 12270 : CP003732]	42.59	1	4	4	53	0					162	18.0167	9.23193
2522004057	Tph_c17120 hypothetical protein [Thermacetogenium phaeum DSM 12270 : CP003732]	42.55	1	10	10	73	1.77434e+06	35.9963	7.71	2	3	376	41.0779	5.021
2522003782	Tph_c14360 TIGR00255 family protein [Thermacetogenium phaeum DSM 12270 : CP003732]	42.53	1	8	9	38	0					308	35.5367	5.79541
2522003384	Tph_c10350 glcD1 glycolate oxidase [Thermacetogenium phaeum DSM 12270 : CP003732]	42.52	1	14	14	241	6.33367e+06	441.521	19.74	7	17	461	50.4286	5.21143
2522003689	Tph_c13420 hypothetical protein [Thermacetogenium phaeum DSM 12270 : CP003732]	42.45	1	3	3	24	0					106	11.8876	9.30518
2522003474	Tph_c11260 proS prolyl-tRNA synthetase [Thermacetogenium phaeum DSM 12270 : CP003732]	42.36	1	19	19	153	3.56336e+06	259.496	12.67	6	17	576	64.8825	5.70654
2522003930	Tph_c15840 methyl-accepting chemotaxis protein [Thermacetogenium phaeum DSM 12270 : CP003732]	42.25	1	10	11	43	1.47876e+07	657.168	38.73	10	20	284	29.8118	4.99561
2522004783	Tph_c24500 CRISPR-associated RAMP protein, SSO1426 family [Thermacetogenium phaeum DSM 12270 : CP003732]	42.17	1	10	10	95	2.86791e+06	72.0988	23	6	11	313	35.4074	8.1333
2522004898	Tph_c25650 adk Adenylate kinase [Thermacetogenium phaeum DSM 12270 : CP003732]	42.13	1	8	8	110	3.2742e+06	221.381	9.72	2	10	216	24.2788	7.25439
2522004926	Tph_c25930 rpoB DNA-directed RNA polymerase subunit beta [Thermacetogenium phaeum DSM 12270 : CP003732]	42.07	1	32	32	277	3.31508e+06	270.832	11.64	10	16	1186	132.369	4.93213
2522004881	Tph_c25480 argC N-acetyl-gamma-glutamyl-phosphate reductase [Thermacetogenium phaeum DSM 12270 : CP003732]	42.07	1	10	10	52	0					347	37.7006	6.53662
2522003718	Tph_c13710 fabZ 3-hydroxyacyl-[acyl-carrier-protein] dehydratase [Thermacetogenium phaeum DSM 12270 : CP003732]	42.03	1	5	5	81	5.04796e+06	255.037	23.91	3	10	138	15.0252	8.67529
2522003247	Tph_c08980 gatB aspartyl/glutamyl-tRNA(Asn/Gln) amidotransferase subunit B [Thermacetogenium phaeum DSM 12270 : CP003732]	42.02	1	18	18	161	1.30085e+06	134.445	12.18	4	9	476	53.5265	5.35107
2522003479	Tph_c11310 infB translation initiation factor IF-2 [Thermacetogenium phaeum DSM 12270 : CP003732]	42.02	1	22	22	361	1.38677e+07	838.985	29.26	15	46	721	79.0964	8.01611
2522004110	Tph_c17650 gltX glutamyl-tRNA synthetase [Thermacetogenium phaeum DSM 12270 : CP003732]	41.88	1	15	15	126	7.0643e+07	59.4004	8.42	4	5	499	56.7135	6.50732
2522003120	Tph_c07700 kpnIM adenine-specific DNA-methyltransferase [Thermacetogenium phaeum DSM 12270 : CP003732]	41.86	1	39	39	221	0					1051	121.869	5.57959
2522004784	Tph_c24510 CRISPR-associated RAMP protein, SSO1426 family [Thermacetogenium phaeum DSM 12270 : CP003732]	41.76	1	9	9	104	3.31539e+06	163.842	13.55	3	11	273	29.8824	7.1665
2522003513	Tph_c11650 lytF peptidoglycan endopeptidase LytE [Thermacetogenium phaeum DSM 12270 : CP003732]	41.73	1	8	8	68	1.07914e+07		0			278	29.4573	9.64209
2522003834	Tph_c14880 nuoF4 NADH-quinone oxidoreductase subunit F [Thermacetogenium phaeum DSM 12270 : CP003732]	41.56	1	18	19	355	1.69958e+07	1404.2	34.06	15	52	640	69.316	5.08447
2522004063	Tph_c17180 lpd dihydrolipoamide dehydrogenase [Thermacetogenium phaeum DSM 12270 : CP003732]	41.52	1	10	10	50	5.50652e+06	293.061	20.43	6	11	460	48.6729	6.39209
2522004134	Tph_c17890 hypE2 Hydrogenase maturation factor [Thermacetogenium phaeum DSM 12270 : CP003732]	41.4	1	12	12	140	4.79111e+06	307.351	21.28	5	12	343	36.3058	4.94482
2522002760	Tph_c04060 hypothetical protein [Thermacetogenium phaeum DSM 12270 : CP003732]	41.34	1	8	8	162	6.02893e+06	399.501	30.39	6	21	283	31.9713	6.39209
2522004202	Tph_c18570 NAD(P)H-hydrate epimerase [Thermacetogenium phaeum DSM 12270 : CP003732]	41.29	1	13	13	138	1.02813e+06	61.9406	9.28	3	5	528	55.4004	5.88428
2522002371	Tph_c00170 serA D-3-phosphoglycerate dehydrogenase [Thermacetogenium phaeum DSM 12270 : CP003732]	41.24	1	16	16	130	8.07087e+06	394.021	19.02	7	19	531	58.3038	6.40479
2522002824	Tph_c04710 Multimeric flavodoxin WrbA [Thermacetogenium phaeum DSM 12270 : CP003732]	41.21	1	7	7	136	5.0129e+06	487.614	37.36	6	25	182	19.677	8.06006
2522004235	Tph_c18900 bchI2 magnesium chelatase subunit I [Thermacetogenium phaeum DSM 12270 : CP003732]	41.19	2	9	9	151	2.39468e+06	91.9858	14.76	4	5	420	46.8246	6.91748
2522003330	Tph_c09810 speE1 spermidine synthase [Thermacetogenium phaeum DSM 12270 : CP003732]	40.85	1	10	10	84	2.60711e+06	82.9395	13.73	3	8	284	32.1216	6.07471
2522002818	Tph_c04650 clpX ATP-dependent Clp protease ATP-binding subunit ClpX [Thermacetogenium phaeum DSM 12270 : CP003732]	40.81	1	14	14	206	0					419	46.5677	5.2749
2522004391	Tph_c20480 macB1 putative ABC transport system ATP-binding protein [Thermacetogenium phaeum DSM 12270 : CP003732]	40.71	1	6	6	56	0					226	24.9542	7.13721
2522004128	Tph_c17830 thiC1 hydroxymethylpyrimidine synthase [Thermacetogenium phaeum DSM 12270 : CP003732]	40.65	1	15	15	221	5.61539e+06	360.374	16.4	6	13	433	47.6236	5.31299
2522002677	Tph_c03230 energy-coupling factor transport system ATP-binding protein [Thermacetogenium phaeum DSM 12270 : CP003732]	40.63	1	15	16	68	0					571	62.7712	5.61768
2522004191	Tph_c18460 nuoE4 NADH-quinone oxidoreductase subunit E [Thermacetogenium phaeum DSM 12270 : CP003732]	40.49	1	6	6	169	5.76818e+07	1433.37	40.49	6	46	163	17.9483	8.38232
2522003735	Tph_c13880 hyuA N-methylhydantoinase A/oxoprolinase/acetone carboxylase, beta subunit [Thermacetogenium phaeum DSM 12270 : CP003732]	40.25	1	18	18	350	4.99572e+06	382.603	23.26	9	25	559	61.932	7.1958
2522003629	Tph_c12810 copZ copper chaperone [Thermacetogenium phaeum DSM 12270 : CP003732]	40.24	1	3	3	29	1.87634e+06		0			82	9.07355	5.21143
2522004033	Tph_c16880 UPF0755 protein [Thermacetogenium phaeum DSM 12270 : CP003732]	40.06	1	11	11	80	0					352	39.3565	8.11865
2522003461	Tph_c11130 hypothetical protein [Thermacetogenium phaeum DSM 12270 : CP003732]	39.78	1	8	8	224	9.00978e+06	359.31	29.28	4	7	181	20.6551	9.5835
2522003949	Tph_c16030 stage II sporulation protein AB (anti-sigma F factor) [Thermacetogenium phaeum DSM 12270 : CP003732]	39.73	1	4	4	29	0					146	15.9251	4.88135
2522003597	Tph_c12490 hisS histidyl-tRNA synthetase [Thermacetogenium phaeum DSM 12270 : CP003732]	39.72	1	16	16	176	3.01268e+07	412.071	20.56	9	25	428	48.5959	7.13721
2522003318	Tph_c09690 tlpC methyl-accepting chemotaxis protein [Thermacetogenium phaeum DSM 12270 : CP003732]	39.57	1	19	21	270	1.80317e+07	1232.61	32.78	15	38	604	64.849	4.7417
2522002626	Tph_c02720 asparagine synthase (glutamine-hydrolysing) [Thermacetogenium phaeum DSM 12270 : CP003732]	39.48	1	19	19	256	8.44705e+06	387.376	17.03	7	21	499	57.8734	6.88818
2522003938	Tph_c15920 trpS tryptophanyl-tRNA synthetase [Thermacetogenium phaeum DSM 12270 : CP003732]	39.47	1	9	9	156	2.1172e+06	114.215	20.77	4	11	337	38.8939	6.80029
2522003004	Tph_c06530 ftsE cell division transport system ATP-binding protein [Thermacetogenium phaeum DSM 12270 : CP003732]	39.47	1	5	5	57	0					228	25.8458	9.93506
2522003865	Tph_c15190 cooC2 CO dehydrogenase maturation factor [Thermacetogenium phaeum DSM 12270 : CP003732]	39.46	1	6	6	186	4.18906e+06	200.635	18.01	2	8	261	28.4108	5.40186
2522004570	Tph_c22280 thiC3 phosphomethylpyrimidine synthase [Thermacetogenium phaeum DSM 12270 : CP003732]	39.12	1	14	14	248	1.28155e+06	65.6916	6.94	3	4	432	46.9311	6.62451
2522005069	Tph_c27360 atpE ATP synthase F1 subcomplex epsilon subunit [Thermacetogenium phaeum DSM 12270 : CP003732]	39.04	1	5	5	116	7.28745e+06		0			146	16.1137	9.0415
2522003578	Tph_c12300 ruvA Holliday junction DNA helicase subunit RuvA [Thermacetogenium phaeum DSM 12270 : CP003732]	39	1	6	6	70	1.1455e+06	88.57	13	2	5	200	22.2662	8.96826
2522005091	Tph_c27580 rpmE large subunit ribosomal protein L31 [Thermacetogenium phaeum DSM 12270 : CP003732]	38.81	1	2	2	8	0		0			67	7.61494	10.0815
2522004707	Tph_c23650 HlyD family secretion protein [Thermacetogenium phaeum DSM 12270 : CP003732]	38.72	1	11	11	131	4.11293e+06	213.26	18.46	6	14	390	42.1789	5.33838
2522002426	Tph_c00720 rpsR small subunit ribosomal protein S18 [Thermacetogenium phaeum DSM 12270 : CP003732]	38.67	1	4	4	36	3.18338e+06		0			75	8.96696	10.5063
2522003369	Tph_c10200 fucA L-fuculose-phosphate aldolase [Thermacetogenium phaeum DSM 12270 : CP003732]	38.63	1	5	5	17	0					233	24.9224	8.71924
2522003684	Tph_c13370 zapA cell division protein ZapA [Thermacetogenium phaeum DSM 12270 : CP003732]	38.6	1	4	4	33	1.52434e+06		0			114	12.8477	8.35303
2522002437	Tph_c00830 F420-0:Gamma-glutamyl ligase [Thermacetogenium phaeum DSM 12270 : CP003732]	38.46	1	11	11	180	3.16477e+06	125.562	13.08	4	9	520	56.314	5.5415
2522003464	Tph_c11160 pyrH uridylate kinase [Thermacetogenium phaeum DSM 12270 : CP003732]	38.43	1	9	9	142	854061	69.4	13.64	2	4	242	26.2447	7.34229
2522002997	Tph_c06460 yfiA putative sigma-54 modulation protein [Thermacetogenium phaeum DSM 12270 : CP003732]	38.42	1	13	13	229	6.17095e+06	197.308	9.04	2	9	177	20.1537	9.05615
2522004900	Tph_c25670 rplO LSU ribosomal protein L15P [Thermacetogenium phaeum DSM 12270 : CP003732]	38.36	1	6	6	166	1.65374e+07	228.92	19.18	2	12	146	15.6549	11.4585
2522004967	Tph_c26340 hyfH hydrogenase-4 component H [Thermacetogenium phaeum DSM 12270 : CP003732]	38.25	1	7	7	57	0					183	20.2802	8.42627
2522003116	Tph_c07660 superoxide reductase [Thermacetogenium phaeum DSM 12270 : CP003732]	38.1	1	6	6	98	0					126	13.8609	6.88818
2522004608	Tph_c22660 S-layer homology domain-containing protein [Thermacetogenium phaeum DSM 12270 : CP003732]	38.01	1	23	23	166	2.88077e+06	195.744	6.62	4	8	755	80.8599	5.49072
2522004911	Tph_c25780 rplP LSU ribosomal protein L16P [Thermacetogenium phaeum DSM 12270 : CP003732]	37.93	1	5	5	140	1.8136e+07	315.436	19.31	2	9	145	16.1807	10.3159
2522004590	Tph_c22480 hypothetical protein [Thermacetogenium phaeum DSM 12270 : CP003732]	37.86	1	2	2	4	0					103	11.0116	11.8101
2522003983	Tph_c16370 accC acetyl-CoA carboxylase, biotin carboxylase subunit [Thermacetogenium phaeum DSM 12270 : CP003732]	37.72	1	11	11	131	0					448	49.3783	5.24951
2522004687	Tph_c23450 Predicted Fe-Mo cluster-binding protein, NifX family [Thermacetogenium phaeum DSM 12270 : CP003732]	37.7	1	3	3	12	0					122	12.9287	6.29053
2522004591	Tph_c22490 Predicted Fe-Mo cluster-binding protein, NifX family [Thermacetogenium phaeum DSM 12270 : CP003732]	37.61	1	2	2	5	1.30456e+06		0			109	11.3228	6.11279
2522004454	Tph_c21110 dnaK molecular chaperone DnaK [Thermacetogenium phaeum DSM 12270 : CP003732]	37.5	1	19	19	200	4.77838e+06	364.769	9.09	5	19	616	66.2775	5.2749
2522003850	Tph_c15040 DNA replication protein DnaC [Thermacetogenium phaeum DSM 12270 : CP003732]	37.16	1	8	8	93	1.51263e+06	67.2985	9.58	2	4	261	30.0946	8.73389
2522004307	Tph_c19640 acob pyruvate dehydrogenase E1 component beta subunit [Thermacetogenium phaeum DSM 12270 : CP003732]	36.84	1	8	8	126	4.54608e+06	556.53	30.03	6	25	323	34.6659	4.98291
2522002817	Tph_c04640 clpP1 ATP-dependent Clp protease proteolytic subunit ClpP [Thermacetogenium phaeum DSM 12270 : CP003732]	36.82	1	4	4	21	3.10982e+07		0			201	22.3736	5.49072
2522002578	Tph_c02240 macA RND family efflux transporter, MFP subunit [Thermacetogenium phaeum DSM 12270 : CP003732]	36.75	1	14	14	238	7.22369e+06	695.724	21.49	9	35	498	51.533	5.33838
2522004136	Tph_c17910 tRNA-Thr(GGU) m(6)t(6)A37 methyltransferase TsaA [Thermacetogenium phaeum DSM 12270 : CP003732]	36.73	1	4	4	29	3.48038e+06	186.29	36.73	4	8	147	16.6177	7.86963
2522003528	Tph_c11800 pbpF penicillin-binding protein 1A [Thermacetogenium phaeum DSM 12270 : CP003732]	36.73	1	23	23	419	7.21727e+06	1336.5	20.52	13	48	814	90.3066	8.42627
2522002508	Tph_c01540 hypothetical protein [Thermacetogenium phaeum DSM 12270 : CP003732]	36.69	1	5	5	27	0					248	27.2391	8.06006
2522003328	Tph_c09790 cbiO2 cobalt/nickel transport system ATP-binding protein [Thermacetogenium phaeum DSM 12270 : CP003732]	36.63	1	5	5	10	0					273	29.8258	5.64307
2522003162	Tph_c08130 lytR transcriptional attenuator, LytR family [Thermacetogenium phaeum DSM 12270 : CP003732]	36.55	1	11	11	150	4.80828e+06	164.557	11.17	3	8	394	42.812	4.77979
2522005118	Tph_c27850 alr2 alanine racemase [Thermacetogenium phaeum DSM 12270 : CP003732]	36.52	1	8	8	44	0					397	42.9707	8.90967
2522003667	Tph_c13200 hypothetical protein [Thermacetogenium phaeum DSM 12270 : CP003732]	36.47	1	2	2	6	0					85	10.1573	6.56592
2522002369	Tph_c00150 pdxT pyridoxal phosphate synthase yaaE subunit [Thermacetogenium phaeum DSM 12270 : CP003732]	36.41	1	6	6	78	1.63378e+06	337.9	14.13	3	18	184	20.1867	5.96045
2522004190	Tph_c18450 NAD(P)-dependent iron-only hydrogenase iron-sulfur protein [Thermacetogenium phaeum DSM 12270 : CP003732]	36.36	1	4	4	145	5.82159e+07	1379.17	29.55	3	38	132	14.8216	7.21045
2522002888	Tph_c05350 chemotaxis protein MotA [Thermacetogenium phaeum DSM 12270 : CP003732]	36.29	1	8	8	181	1.97557e+06	488.53	20.85	3	18	259	28.388	5.13525
2522003231	Tph_c08820 hisG ATP phosphoribosyltransferase [Thermacetogenium phaeum DSM 12270 : CP003732]	36.28	1	8	8	76	0					226	24.8254	6.72705
2522002883	Tph_c05300 cobQ adenosylcobyric acid synthase (glutamine-hydrolysing) [Thermacetogenium phaeum DSM 12270 : CP003732]	36.19	1	14	14	176	3.37991e+06	543.585	13.42	4	17	514	55.6441	5.64307
2522002536	Tph_c01820 Copper amine oxidase N-terminal domain-containing protein [Thermacetogenium phaeum DSM 12270 : CP003732]	36.13	1	9	9	49	2.96161e+06	144.829	14.57	4	8	357	39.5068	5.8335
2522003981	Tph_c16350 asp1 Uncharacterized conserved protein YloU, alkaline shock protein (Asp23) family [Thermacetogenium phaeum DSM 12270 : CP003732]	35.96	1	7	7	129	1.37371e+07	453.15	15.17	3	12	178	20.028	8.92432
2522003966	Tph_c16200 spo0A two-component system, response regulator, stage 0 sporulation protein A [Thermacetogenium phaeum DSM 12270 : CP003732]	35.94	1	7	7	32	0					256	29.0048	5.13525
2522005005	Tph_c26720 panB ketopantoate hydroxymethyltransferase [Thermacetogenium phaeum DSM 12270 : CP003732]	35.85	1	4	4	6	0					265	28.5678	6.06201
2522002565	Tph_c02110 Uncharacterized conserved protein, DUF433 family [Thermacetogenium phaeum DSM 12270 : CP003732]	35.8	1	4	4	10	0					81	9.13169	4.61475
2522003185	Tph_c08360 moaB molybdopterin adenylyltransferase [Thermacetogenium phaeum DSM 12270 : CP003732]	35.76	1	4	4	9	0					165	17.6825	6.04932
2522003465	Tph_c11170 frr ribosome recycling factor [Thermacetogenium phaeum DSM 12270 : CP003732]	35.68	1	5	5	71	5.05773e+06	96.0865	17.3	3	6	185	21.1014	8.67529
2522002774	Tph_c04200 nuoE1 NADH-quinone oxidoreductase subunit E [Thermacetogenium phaeum DSM 12270 : CP003732]	35.67	1	5	5	53	0					171	18.8865	7.76709
2522004887	Tph_c25540 rplM LSU ribosomal protein L13P [Thermacetogenium phaeum DSM 12270 : CP003732]	35.42	1	5	5	183	1.67551e+07	450.94	20.14	4	19	144	16.4959	10.4917
2522003176	Tph_c08270 dhaT3 Alcohol dehydrogenase, class IV [Thermacetogenium phaeum DSM 12270 : CP003732]	35.34	1	9	10	95	1.97302e+06	144.02	12.04	3	13	382	40.7652	5.71924
2522004436	Tph_c20930 hypothetical protein [Thermacetogenium phaeum DSM 12270 : CP003732]	35.34	1	5	5	84	7.43749e+06	136.61	19.28	3	8	249	26.3141	5.75732
2522004091	Tph_c17460 putative membrane protein [Thermacetogenium phaeum DSM 12270 : CP003732]	35.29	1	4	4	19	6.46317e+06	315.711	35.29	4	11	153	17.2864	9.43701
2522004637	Tph_c22950 Protein of unknown function (DUF1524) [Thermacetogenium phaeum DSM 12270 : CP003732]	35.29	1	18	18	148	0					561	67.7373	6.20166
2522004718	Tph_c23760 livG2 branched-chain amino acid transport system ATP-binding protein [Thermacetogenium phaeum DSM 12270 : CP003732]	35.29	1	6	6	18	0					255	28.2619	7.48877
2522003917	Tph_c15710 cmk cytidylate kinase [Thermacetogenium phaeum DSM 12270 : CP003732]	35.27	1	6	6	22	0					224	24.9232	8.66064
2522002394	Tph_c00400 protein CcmA, bactofilin family [Thermacetogenium phaeum DSM 12270 : CP003732]	35.21	1	4	4	46	1.82989e+06	72.55	13.38	2	4	142	14.7126	4.76709
2522004781	Tph_c24480 hypothetical protein [Thermacetogenium phaeum DSM 12270 : CP003732]	35.12	1	6	6	39	0					168	18.8319	9.99365
2522005033	Tph_c27000 cysK3 Cysteine synthase [Thermacetogenium phaeum DSM 12270 : CP003732]	35.1	1	10	10	23	0					453	50.9864	6.34131
2522003366	Tph_c10170 ftsY fused signal recognition particle receptor [Thermacetogenium phaeum DSM 12270 : CP003732]	35.06	1	8	8	89	1.0807e+06		0			308	33.7393	6.31592
2522003164	Tph_c08150 wecC UDP-N-acetyl-D-mannosaminuronic acid dehydrogenase [Thermacetogenium phaeum DSM 12270 : CP003732]	35.02	1	12	12	86	1.66901e+06	207.777	14.75	5	13	434	47.9346	8.27979
2522003925	Tph_c15790 cobO2 cob(I)alamin adenosyltransferase [Thermacetogenium phaeum DSM 12270 : CP003732]	34.95	1	6	6	114	9.5575e+06	341.789	28.49	5	11	186	20.7315	6.75635
2522003634	Tph_c12860 YggT family protein [Thermacetogenium phaeum DSM 12270 : CP003732]	34.83	1	4	4	50	3.4841e+06	76.83	16.85	2	6	89	10.2389	9.5249
2522003484	Tph_c11360 rpsO small subunit ribosomal protein S15 [Thermacetogenium phaeum DSM 12270 : CP003732]	34.83	1	3	3	101	0					89	10.5968	10.1108
2522003861	Tph_c15150 acsF CO dehydrogenase maturation factor [Thermacetogenium phaeum DSM 12270 : CP003732]	34.82	1	7	7	157	1.1658e+07	1073.96	14.98	3	21	247	26.8439	5.33838
2522003175	Tph_c08260 4Fe-4S dicluster domain-containing protein [Thermacetogenium phaeum DSM 12270 : CP003732]	34.78	1	10	10	97	1.12174e+06		0			253	27.2928	8.01611
2522003959	Tph_c16130 nudF ADP-ribose pyrophosphatase [Thermacetogenium phaeum DSM 12270 : CP003732]	34.78	1	5	5	31	0					184	20.5265	5.05908
2522004252	Tph_c19080 lcfB Acyl-CoA synthetase (AMP-forming)/AMP-acid ligase II [Thermacetogenium phaeum DSM 12270 : CP003732]	34.74	1	16	16	232	0					521	58.9374	6.27783
2522005114	Tph_c27810 rho transcription termination factor Rho [Thermacetogenium phaeum DSM 12270 : CP003732]	34.69	1	13	13	154	2.55203e+06	545.359	14.59	5	20	418	47.2231	6.20166
2522004879	Tph_c25460 argB2 N-acetylglutamate kinase [Thermacetogenium phaeum DSM 12270 : CP003732]	34.69	1	10	10	52	926235		0			294	31.2907	5.32568
2522002738	Tph_c03840 carD transcriptional regulator, CarD family [Thermacetogenium phaeum DSM 12270 : CP003732]	34.59	1	6	6	15	0					159	17.7828	9.89111
2522003168	Tph_c08190 atoS two-component system, NtrC family, sensor kinase [Thermacetogenium phaeum DSM 12270 : CP003732]	34.51	1	16	16	89	0					568	63.151	5.38916
2522003502	Tph_c11540 hypothetical protein [Thermacetogenium phaeum DSM 12270 : CP003732]	34.43	1	6	6	41	1.92069e+06	42.0149	12.02	2	2	183	21.077	5.60498
2522002592	Tph_c02380 YvrJ protein family protein [Thermacetogenium phaeum DSM 12270 : CP003732]	34.43	1	2	2	2	0					61	6.75563	8.57275
2522003121	Tph_c07710 Type III restriction enzyme, res subunit [Thermacetogenium phaeum DSM 12270 : CP003732]	34.37	1	26	26	115	0					1065	123.835	6.88818
2522003463	Tph_c11150 tsf translation elongation factor Ts (EF-Ts) [Thermacetogenium phaeum DSM 12270 : CP003732]	34.34	1	6	6	32	0					198	22.5257	6.78564
2522003671	Tph_c13240 malate dehydrogenase (oxaloacetate-decarboxylating) [Thermacetogenium phaeum DSM 12270 : CP003732]	34.33	1	9	9	129	1.88446e+06	162.725	6.44	2	4	466	50.5929	7.26904
2522002564	Tph_c02100 tlpB methyl-accepting chemotaxis sensory transducer with Cache sensor [Thermacetogenium phaeum DSM 12270 : CP003732]	34.25	1	18	20	260	1.28102e+07	842.428	11.9	8	22	689	75.4127	4.88135
2522002589	Tph_c02350 HDIG domain-containing protein [Thermacetogenium phaeum DSM 12270 : CP003732]	34.24	1	5	5	46	2.00003e+06	30.1214	14.13	2	2	184	20.3645	5.45264
2522003883	Tph_c15370 FdhE protein [Thermacetogenium phaeum DSM 12270 : CP003732]	34.19	1	8	8	52	1.27894e+07	767.732	34.19	8	42	272	31.292	6.87354
2522003737	Tph_c13900 Cell fate regulator YlbF, YheA/YmcA/DUF963 family (controls sporulation, competence, biofilm development) [Thermacetogenium phaeum DSM 12270 : CP003732]	34.15	1	4	4	16	1.24531e+06	57.59	19.51	2	4	123	13.9928	4.70361
2522003362	Tph_c10130 acpP acyl carrier protein [Thermacetogenium phaeum DSM 12270 : CP003732]	34.15	1	4	4	81	9.81235e+06	103.3	32.93	2	6	82	9.23256	3.84033
2522004827	Tph_c24940 Uncharacterized conserved protein, contains GH25 family domain [Thermacetogenium phaeum DSM 12270 : CP003732]	34.01	1	7	7	67	3.74399e+07	1382.46	34.01	7	48	247	27.5309	5.49072
2522004983	Tph_c26500 trpB tryptophan synthase, beta chain [Thermacetogenium phaeum DSM 12270 : CP003732]	33.82	1	10	10	86	0					414	45.083	6.16357
2522003878	Tph_c15320 hemD uroporphyrinogen III methyltransferase / synthase [Thermacetogenium phaeum DSM 12270 : CP003732]	33.79	1	11	11	102	1.61903e+06	262.503	9.29	3	10	506	55.0982	7.38623
2522004178	Tph_c18330 cbiO4 putative ABC transport system ATP-binding protein [Thermacetogenium phaeum DSM 12270 : CP003732]	33.71	1	9	9	127	3.77351e+06	204.519	15.15	3	5	264	29.4976	7.29834
2522003188	Tph_c08390 ahcY adenosylhomocysteinase [Thermacetogenium phaeum DSM 12270 : CP003732]	33.65	1	9	9	114	3.15241e+06	125.784	10.43	4	5	422	46.2636	5.85889
2522004316	Tph_c19730 glmM2 phosphoglucosamine mutase [Thermacetogenium phaeum DSM 12270 : CP003732]	33.62	1	11	11	68	0					458	49.4358	5.22412
2522004721	Tph_c23790 iorA2 indolepyruvate ferredoxin oxidoreductase alpha subunit [Thermacetogenium phaeum DSM 12270 : CP003732]	33.56	1	20	20	339	5.86482e+06	1007.87	23.1	13	46	593	64.3909	6.04932
2522004006	Tph_c16600 prepilin-type cleavage/methylation domain containing protein [Thermacetogenium phaeum DSM 12270 : CP003732]	33.51	1	3	3	12	0					185	20.3515	4.64014
2522002512	Tph_c01580 moaA1 cyclic pyranopterin phosphate synthase [Thermacetogenium phaeum DSM 12270 : CP003732]	33.44	1	8	8	37	0					326	36.322	8.35303
2522004584	Tph_c22420 adcA zinc transport system substrate-binding protein [Thermacetogenium phaeum DSM 12270 : CP003732]	33.43	1	9	9	121	3.01132e+06	191.88	12	3	9	350	38.2307	5.99854
2522004938	Tph_c26050 rplL LSU ribosomal protein L12P [Thermacetogenium phaeum DSM 12270 : CP003732]	33.33	1	6	6	452	6.76553e+07	670.279	33.33	5	23	126	13.1662	4.81787
2522003261	Tph_c09120 mtbC12 5-methyltetrahydrofolate--homocysteine methyltransferase [Thermacetogenium phaeum DSM 12270 : CP003732]	33.33	1	5	5	42	2.50953e+06		0			210	22.4175	4.84326
2522002370	Tph_c00160 aspartate aminotransferase [Thermacetogenium phaeum DSM 12270 : CP003732]	33.25	1	10	10	107	3.80069e+06	242.002	15.58	4	11	385	41.9401	8.57275
2522005129	Tph_c27960 CobW/HypB/UreG, nucleotide-binding domain [Thermacetogenium phaeum DSM 12270 : CP003732]	33.16	1	4	4	12	0					196	21.2641	4.60205
2522002757	Tph_c04030 hypothetical protein [Thermacetogenium phaeum DSM 12270 : CP003732]	33.15	1	4	4	53	3.73244e+06	66.3462	15.47	2	6	181	19.112	7.85498
2522003377	Tph_c10280 lepB signal peptidase I [Thermacetogenium phaeum DSM 12270 : CP003732]	32.95	1	6	6	107	1.3642e+07	334.03	27.27	3	11	176	20.6179	8.06006
2522003693	Tph_c13460 O-acetyl-ADP-ribose deacetylase (regulator of RNase III), contains Macro domain [Thermacetogenium phaeum DSM 12270 : CP003732]	32.95	1	3	3	6	749927		0			176	19.2001	7.34229
2522003791	Tph_c14450 carb carbamoyl-phosphate synthase large subunit [Thermacetogenium phaeum DSM 12270 : CP003732]	32.92	1	24	24	266	1.30564e+06	180.805	4.92	5	10	1057	115.788	5.05908
2522002403	Tph_c00490 braG branched-chain amino acid transport system ATP-binding protein [Thermacetogenium phaeum DSM 12270 : CP003732]	32.78	1	6	6	124	2.90067e+06	358.858	8.71	2	9	241	26.4223	9.18799
2522003680	Tph_c13330 rplT LSU ribosomal protein L20P [Thermacetogenium phaeum DSM 12270 : CP003732]	32.77	1	5	5	123	6.99508e+06	167.693	17.65	2	5	119	13.7678	11.6343
2522004578	Tph_c22360 fdhD3 FdhD protein [Thermacetogenium phaeum DSM 12270 : CP003732]	32.71	1	9	9	81	3.93115e+06	86.18	14.13	4	12	269	29.7639	7.88428
2522004942	Tph_c26090 nusG transcription antitermination protein nusG [Thermacetogenium phaeum DSM 12270 : CP003732]	32.65	1	5	5	15	0					196	22.3646	7.32764
2522003590	Tph_c12420 secF protein translocase subunit secF [Thermacetogenium phaeum DSM 12270 : CP003732]	32.63	1	11	11	215	2.15344e+07	713.01	20.35	5	22	285	31.3785	9.31982
2522004124	Tph_c17790 thiM hydroxyethylthiazole kinase [Thermacetogenium phaeum DSM 12270 : CP003732]	32.58	1	6	6	42	0					267	27.8463	5.14795
2522003916	Tph_c15700 plsC 1-acyl-sn-glycerol-3-phosphate acyltransferase [Thermacetogenium phaeum DSM 12270 : CP003732]	32.41	1	7	7	96	1.73876e+06	111.421	12.04	3	8	216	24.3252	9.99365
2522004329	Tph_c19860 ilvH acetolactate synthase, small subunit [Thermacetogenium phaeum DSM 12270 : CP003732]	32.34	1	5	5	44	1.59386e+06	79.95	16.17	3	5	167	18.8592	6.81494
2522002431	Tph_c00770 c-di-AMP phosphodiesterase, consists of a GGDEF-like and DHH domains [Thermacetogenium phaeum DSM 12270 : CP003732]	32.33	1	17	17	439	1.28976e+07	871.297	26.11	10	29	563	61.214	6.17627
2522005150	Tph_c28170 tarA N-acetylmannosaminyltransferase [Thermacetogenium phaeum DSM 12270 : CP003732]	32.32	1	5	5	43	825838		0			263	28.9918	11.1069
2522002581	Tph_c02270 csaB polysaccharide pyruvyl transferase CsaB [Thermacetogenium phaeum DSM 12270 : CP003732]	32.31	1	10	10	81	1.55921e+06	124.737	9.94	3	8	523	55.905	9.36377
2522005082	Tph_c27490 glyA2 serine hydroxymethyltransferase [Thermacetogenium phaeum DSM 12270 : CP003732]	32.29	1	8	9	123	2.34918e+06	351.05	5.54	2	8	415	45.6544	7.75244
2522005009	Tph_c26760 dihydropteroate synthase [Thermacetogenium phaeum DSM 12270 : CP003732]	32.27	1	9	9	84	1.78323e+06	269.153	20.69	6	13	406	44.9618	7.97217
2522004777	Tph_c24440 cas8b CRISPR-associated protein Cas8b/Csh1, subtype I-B/HMARI [Thermacetogenium phaeum DSM 12270 : CP003732]	31.91	1	4	4	97	7.30235e+06	419.966	31.91	4	13	141	15.7061	8.60205
2522002739	Tph_c03850 Uncharacterized conserved protein YacL, contains PIN and TRAM domains [Thermacetogenium phaeum DSM 12270 : CP003732]	31.83	1	11	11	193	7.38094e+06	567.879	28.12	7	17	377	40.8674	8.44092
2522002886	Tph_c05330 gtaB UDP-glucose pyrophosphorylase [Thermacetogenium phaeum DSM 12270 : CP003732]	31.68	1	7	7	37	0					322	35.7709	5.19873
2522003703	Tph_c13560 Copper amine oxidase N-terminal domain-containing protein [Thermacetogenium phaeum DSM 12270 : CP003732]	31.58	1	11	11	106	1.8762e+06		0			437	48.6825	4.52588
2522003970	Tph_c16240 ppnK1 NAD+ kinase [Thermacetogenium phaeum DSM 12270 : CP003732]	31.45	1	7	7	60	1.04555e+07		0			283	31.2646	8.48486
2522002360	Tph_c00040 protein of unknown function (DUF370) [Thermacetogenium phaeum DSM 12270 : CP003732]	31.4	1	2	2	16	0					86	9.77025	9.45166
2522003023	Tph_c06720 Uncharacterized membrane protein [Thermacetogenium phaeum DSM 12270 : CP003732]	31.39	1	4	4	30	0					223	24.9669	10.1255
2522003598	Tph_c12500 aspS aspartyl-tRNA synthetase [Thermacetogenium phaeum DSM 12270 : CP003732]	31.35	1	14	14	105	0					606	68.7448	6.30322
2522004395	Tph_c20520 Uncharacterized protein, DUF1786 family [Thermacetogenium phaeum DSM 12270 : CP003732]	31.34	1	8	8	100	2.26085e+06	103.014	6.84	2	5	351	38.0824	6.1001
2522003192	Tph_c08430 purB phosphoribosylaminoimidazole-succinocarboxamide synthase [Thermacetogenium phaeum DSM 12270 : CP003732]	31.26	1	18	18	170	2.95262e+06	122.598	8.68	4	7	691	78.6625	7.12256
2522004968	Tph_c26350 hycG hydrogenase-4 component I [Thermacetogenium phaeum DSM 12270 : CP003732]	31.25	1	8	8	74	0					256	28.7087	7.94287
2522002733	Tph_c03790 fccA1 fumarate reductase flavoprotein subunit [Thermacetogenium phaeum DSM 12270 : CP003732]	31.23	1	10	10	106	1.84739e+06	164.054	9.58	3	3	522	55.0332	8.11865
2522003783	Tph_c14370 dapL LL-diaminopimelate aminotransferase apoenzyme [Thermacetogenium phaeum DSM 12270 : CP003732]	31.2	1	8	8	50	2.95215e+06	228.625	19.95	5	13	391	42.9922	6.26514
2522002357	Tph_c00010 dnaA chromosomal replication initiator protein [Thermacetogenium phaeum DSM 12270 : CP003732]	31.15	1	12	12	63	1.42566e+06	52.23	5.42	2	2	443	50.9689	8.42627
2522004620	Tph_c22780 rpsU small subunit ribosomal protein S21 [Thermacetogenium phaeum DSM 12270 : CP003732]	31.03	1	3	3	23	3.45057e+06		0			58	6.91082	11.4292
2522005038	Tph_c27050 dihydropyrimidinase [Thermacetogenium phaeum DSM 12270 : CP003732]	31.01	1	12	12	235	1.08303e+07	569.824	21.73	9	31	474	52.4927	5.30029
2522002759	Tph_c04050 Radical SAM superfamily enzyme YgiQ, UPF0313 family [Thermacetogenium phaeum DSM 12270 : CP003732]	30.95	1	12	12	116	1.53264e+06	49.03	5.16	3	5	504	58.4356	8.95361
2522004848	Tph_c25150 oppD1 peptide/nickel transport system ATP-binding protein [Thermacetogenium phaeum DSM 12270 : CP003732]	30.89	1	7	7	37	4.92435e+06	274.82	7.32	2	8	314	34.7615	8.42627
2522003721	Tph_c13740 fabD [acyl-carrier-protein] S-malonyltransferase [Thermacetogenium phaeum DSM 12270 : CP003732]	30.87	1	7	7	74	1.72169e+06	102.534	16.72	3	7	311	33.6157	6.15088
2522004442	Tph_c20990 azlC 4-azaleucine resistance probable transporter AzlC [Thermacetogenium phaeum DSM 12270 : CP003732]	30.87	1	6	6	337	3.79183e+07	1720.58	27.83	5	54	230	24.134	9.11475
2522004960	Tph_c26270 hyfA formate hydrogenlyase subunit 2 [Thermacetogenium phaeum DSM 12270 : CP003732]	30.85	1	7	7	131	0					188	20.3058	6.90283
2522002703	Tph_c03490 nodi1 ABC-2 type transport system ATP-binding protein [Thermacetogenium phaeum DSM 12270 : CP003732]	30.82	1	7	7	25	0					279	31.2886	8.49951
2522004059	Tph_c17140 sdaAA L-serine dehydratase [Thermacetogenium phaeum DSM 12270 : CP003732]	30.59	1	5	5	14	0					304	31.1272	6.27783
2522004686	Tph_c23440 MinD superfamily P-loop ATPase, contains an inserted ferredoxin domain [Thermacetogenium phaeum DSM 12270 : CP003732]	30.53	1	6	6	32	0					285	31.1209	5.41455
2522002705	Tph_c03510 Putative heavy-metal chelation [Thermacetogenium phaeum DSM 12270 : CP003732]	30.51	1	7	7	35	4.91225e+06	327.425	26.78	6	14	295	33.5225	5.37646
2522004372	Tph_c20290 mttC14 5-methyltetrahydrofolate--homocysteine methyltransferase [Thermacetogenium phaeum DSM 12270 : CP003732]	30.48	1	4	4	11	0					210	22.2196	4.80518
2522004149	Tph_c18040 pncB nicotinate phosphoribosyltransferase [Thermacetogenium phaeum DSM 12270 : CP003732]	30.47	1	7	7	65	3.83322e+06	168.239	19.39	4	11	361	38.7194	7.09326
2522004925	Tph_c25920 rpoC DNA-directed RNA polymerase subunit beta' [Thermacetogenium phaeum DSM 12270 : CP003732]	30.41	1	25	25	261	1.72485e+06	137.732	4.04	3	6	1187	132.802	6.771
2522004636	Tph_c22940 Protein of unknown function DUF262 [Thermacetogenium phaeum DSM 12270 : CP003732]	30.37	1	21	21	103	0					754	88.6192	8.08936
2522003344	Tph_c09950 thrS threonyl-tRNA synthetase [Thermacetogenium phaeum DSM 12270 : CP003732]	30.33	1	16	16	99	1.30038e+06	40.39	4.04	2	2	643	73.9385	5.99854
2522004039	Tph_c16940 alaS alanyl-tRNA synthetase [Thermacetogenium phaeum DSM 12270 : CP003732]	30.18	1	20	20	331	2.50414e+06	329.784	8.54	6	17	878	97.5617	5.89697
2522004114	Tph_c17690 putative regulatory protein, FmdB family [Thermacetogenium phaeum DSM 12270 : CP003732]	30.16	1	2	2	3	0					63	6.91041	9.34912
2522002859	Tph_c05060 HEAT repeat-containing protein [Thermacetogenium phaeum DSM 12270 : CP003732]	30.16	1	4	4	33	0					189	20.6606	4.50049
2522004159	Tph_c18140 apbE hypothetical protein [Thermacetogenium phaeum DSM 12270 : CP003732]	30.08	1	6	6	67	0					246	26.279	9.12939
2522003600	Tph_c12520 Uncharacterized conserved protein, contains tandem ACT domains [Thermacetogenium phaeum DSM 12270 : CP003732]	30.07	1	4	4	21	3.19616e+06	155.91	23.78	3	7	143	15.7533	5.10986
2522003000	Tph_c06490 prfB bacterial peptide chain release factor 2 (bRF-2) [Thermacetogenium phaeum DSM 12270 : CP003732]	29.94	1	6	6	27	0					314	35.8781	5.07178
2522004816	Tph_c24830 HlyD family secretion protein [Thermacetogenium phaeum DSM 12270 : CP003732]	29.91	1	9	9	74	2.34124e+06	146.586	9.67	3	5	331	36.5013	5.87158
2522002505	Tph_c01510 moeA1 molybdopterin molybdotransferase [Thermacetogenium phaeum DSM 12270 : CP003732]	29.9	1	7	7	17	0					418	44.4456	5.26221
2522005156	Tph_c28230 tetrapyrrole methylase family protein / MazG family protein [Thermacetogenium phaeum DSM 12270 : CP003732]	29.88	1	12	12	65	1.87642e+06	43.4457	4.1	2	4	512	57.2857	5.23682
2522002388	Tph_c00340 parB chromosome segregation DNA-binding protein [Thermacetogenium phaeum DSM 12270 : CP003732]	29.82	1	6	6	21	0					285	32.0521	7.38623
2522003521	Tph_c11730 MoxR-like ATPase [Thermacetogenium phaeum DSM 12270 : CP003732]	29.76	1	5	6	27	0					289	33.0999	5.18604
2522004308	Tph_c19650 acoA pyruvate dehydrogenase E1 component alpha subunit [Thermacetogenium phaeum DSM 12270 : CP003732]	29.69	1	6	6	57	3.53312e+06	146.724	12.5	2	6	320	34.7444	5.97314
2522003608	Tph_c12600 murF UDP-N-acetylmuramoyl-tripeptide--D-alanyl-D-alanine ligase [Thermacetogenium phaeum DSM 12270 : CP003732]	29.65	1	9	9	64	0					462	49.8522	7.00537
2522004374	Tph_c20310 trimethylamine---corrinoid protein Co-methyltransferase [Thermacetogenium phaeum DSM 12270 : CP003732]	29.63	1	9	9	23	0					486	54.105	5.41455
2522004782	Tph_c24490 RAMP superfamily protein [Thermacetogenium phaeum DSM 12270 : CP003732]	29.59	1	9	9	83	2.30425e+06	156.819	9.04	3	5	365	40.747	9.02686
2522004511	Tph_c21680 formate dehydrogenase major subunit [Thermacetogenium phaeum DSM 12270 : CP003732]	29.53	1	23	23	205	0		0			1158	124.852	7.15186
2522004736	Tph_c23940 pyrD3 dihydropyrimidine dehydrogenase (NAD+) subunit PreA [Thermacetogenium phaeum DSM 12270 : CP003732]	29.47	2	11	11	67	2.81433e+06	176.459	10.08	3	10	397	42.7494	6.55127
2522003779	Tph_c14330 rpoZ DNA-directed RNA polymerase subunit omega [Thermacetogenium phaeum DSM 12270 : CP003732]	29.41	1	2	2	4	0					68	7.64226	9.11475
2522003901	Tph_c15550 thrC1 L-threonine synthase [Thermacetogenium phaeum DSM 12270 : CP003732]	29.1	1	7	7	117	2.2366e+06	210.599	14.69	3	9	354	37.4717	8.06006
2522004567	Tph_c22250 murE2 UDP-N-acetylmuramyl tripeptide synthase [Thermacetogenium phaeum DSM 12270 : CP003732]	29.09	1	10	10	123	2.32927e+06	163.753	10.91	4	8	495	53.9979	7.66455
2522003425	Tph_c10770 codY transcriptional pleiotropic repressor [Thermacetogenium phaeum DSM 12270 : CP003732]	29.06	1	5	5	38	0					265	29.6876	8.73389
2522005152	Tph_c28190 S-layer homology domain-containing protein [Thermacetogenium phaeum DSM 12270 : CP003732]	29.01	1	5	5	7	2.53271e+06	60.0019	12.21	2	3	262	27.7932	7.03467
2522004592	Tph_c22500 MinD superfamily P-loop ATPase, contains an inserted ferredoxin domain [Thermacetogenium phaeum DSM 12270 : CP003732]	28.97	1	6	6	60	2.296e+06	175.701	13.79	3	10	290	31.393	5.18604
2522004685	Tph_c23430 MinD superfamily P-loop ATPase, contains an inserted ferredoxin domain [Thermacetogenium phaeum DSM 12270 : CP003732]	28.87	1	8	8	48	0					291	31.0647	6.354
2522003372	Tph_c10230 rpsP SSU ribosomal protein S16P [Thermacetogenium phaeum DSM 12270 : CP003732]	28.85	1	3	3	88	2.44443e+06	229.36	28.85	3	10	104	11.8201	9.48096
2522002622	Tph_c02680 epsC NDP-sugar epimerase, includes UDP-GlcNAc-inverting 4,6-dehydratase FlaA1 and capsular polysaccharide biosynthesis protein EpsC [Thermacetogenium phaeum DSM 12270 : CP003732]	28.81	1	14	14	142	5.3351e+06	302.97	12.22	5	12	663	72.7075	7.10791
2522003813	Tph_c14670 hypothetical protein [Thermacetogenium phaeum DSM 12270 : CP003732]	28.78	1	11	11	114	9.8394e+06	680.015	17.87	7	24	403	45.0824	5.63037
2522002432	Tph_c00780 rplI LSU ribosomal protein L9P [Thermacetogenium phaeum DSM 12270 : CP003732]	28.76	1	6	6	141	7.75638e+06	194.908	28.1	5	14	153	16.5953	10.0376
2522003473	Tph_c11250 ispG 4-hydroxy-3-methylbut-2-en-1-yl diphosphate synthase [Thermacetogenium phaeum DSM 12270 : CP003732]	28.65	1	7	7	90	0					363	38.6118	8.68994
2522004323	Tph_c19800 2-isopropylmalate synthase [Thermacetogenium phaeum DSM 12270 : CP003732]	28.57	1	12	12	66	0					532	59.018	5.99854
2522004851	Tph_c25180 methyltransferase, FkbM family [Thermacetogenium phaeum DSM 12270 : CP003732]	28.53	1	5	5	20	0					312	36.2834	6.26514
2522004077	Tph_c17320 trxA thioredoxin [Thermacetogenium phaeum DSM 12270 : CP003732]	28.44	1	3	3	10	0					109	12.3573	4.94482
2522002462	Tph_c01080 iron complex transport system ATP-binding protein [Thermacetogenium phaeum DSM 12270 : CP003732]	28.4	1	6	6	28	0					250	28.0373	8.45557
2522003197	Tph_c08480 purM phosphoribosylformylglycinamidine cyclo-ligase [Thermacetogenium phaeum DSM 12270 : CP003732]	28.29	1	7	7	36	0					350	37.1415	5.47803
2522003727	Tph_c13800 tauC NitT/TauT family transport system permease protein [Thermacetogenium phaeum DSM 12270 : CP003732]	28.17	1	6	6	157	1.79271e+07	671.02	25	5	27	252	28.354	9.56885
2522005167	Tph_c28340 glmU bifunctional UDP-N-acetylglucosamine pyrophosphorylase / Glucosamine-1-phosphate N-acetyltransferase [Thermacetogenium phaeum DSM 12270 : CP003732]	28.03	1	8	8	62	0					446	47.3307	5.69385
2522004295	Tph_c19520 hypothetical protein [Thermacetogenium phaeum DSM 12270 : CP003732]	27.93	1	6	6	45	0					333	36.0347	8.39697
2522004776	Tph_c24430 cas7 CRISPR-associated protein, Csh2 family [Thermacetogenium phaeum DSM 12270 : CP003732]	27.87	1	5	5	32	7.56609e+06	966.714	27.87	5	32	305	34.843	5.69385
2522005252	Tph_c29190 hypothetical protein [Thermacetogenium phaeum DSM 12270 : CP003732]	27.85	1	2	2	2	0					79	8.21422	4.95752
2522004749	Tph_c24070 fumarate reductase flavoprotein subunit [Thermacetogenium phaeum DSM 12270 : CP003732]	27.8	1	12	13	92	3.18736e+06	167.622	6.14	3	7	554	60.5246	7.31299
2522004317	Tph_c19740 YbbR domain-containing protein [Thermacetogenium phaeum DSM 12270 : CP003732]	27.76	1	7	7	24	0					317	34.5679	5.35107
2522003182	Tph_c08330 moaA2 cyclic pyranopterin monophosphate synthase subunit MoaA [Thermacetogenium phaeum DSM 12270 : CP003732]	27.74	1	7	7	49	0					328	35.8908	8.67529
2522003833	Tph_c14870 nuoG3 NADH-quinone oxidoreductase subunit G [Thermacetogenium phaeum DSM 12270 : CP003732]	27.7	1	4	4	78	1.12877e+07	463.563	27.7	4	18	213	23.9843	8.32373
2522003662	Tph_c13150 ddl D-alanine-D-alanine ligase [Thermacetogenium phaeum DSM 12270 : CP003732]	27.64	1	5	5	34	0					322	35.3675	5.50342
2522004157	Tph_c18120 DNA-binding regulatory protein, YebC/PmpR family [Thermacetogenium phaeum DSM 12270 : CP003732]	27.56	1	4	4	48	1989971		0			254	28.0393	5.12256
2522004923	Tph_c25900 rpsL SSU ribosomal protein S12P [Thermacetogenium phaeum DSM 12270 : CP003732]	27.56	1	2	2	30	0					127	13.9698	11.5464
2522003707	Tph_c13600 nadH1 2,4-dienoyl-CoA reductase [Thermacetogenium phaeum DSM 12270 : CP003732]	27.54	1	13	13	96	3.14418e+06	112.871	11.5	6	9	748	80.8624	7.97217
2522003674	Tph_c13270 argD1 putrescine aminotransferase [Thermacetogenium phaeum DSM 12270 : CP003732]	27.49	1	9	9	153	1.57257e+06	184.884	11.26	4	9	462	50.3853	7.12256
2522003301	Tph_c09520 tyrA prephenate dehydrogenase [Thermacetogenium phaeum DSM 12270 : CP003732]	27.42	1	5	5	105	2.27939e+06	211.95	13.57	3	9	361	39.2446	6.66846
2522002746	Tph_c03920 htpX Heat shock protein. Metallo peptidase. MEROPS family M48B [Thermacetogenium phaeum DSM 12270 : CP003732]	27.36	1	6	6	129	7.65967e+06	234.604	14.53	3	14	296	33.3215	9.46631
2522003596	Tph_c12480 Glyoxylase, beta-lactamase superfamily II [Thermacetogenium phaeum DSM 12270 : CP003732]	27.32	1	4	4	19	0					205	21.7749	5.51611
2522004576	Tph_c22340 nfo Endonuclease IV [Thermacetogenium phaeum DSM 12270 : CP003732]	27.3	1	7	7	99	1.12644e+07	394.84	22.34	5	22	282	31.2609	5.93506
2522003839	Tph_c14930 folE GTP cyclohydrolase I [Thermacetogenium phaeum DSM 12270 : CP003732]	27.27	1	5	5	104	3.91696e+06	158.27	13.9	3	9	187	21.0468	7.86963
2522002709	Tph_c03550 peptide/nickel transport system ATP-binding protein [Thermacetogenium phaeum DSM 12270 : CP003732]	27.11	1	7	7	20	0					332	36.1103	8.57275
2522002440	Tph_c00860 hypothetical protein [Thermacetogenium phaeum DSM 12270 : CP003732]	27.1	1	10	10	74	3.37792e+07	126.179	10.11	4	7	465	50.3922	7.10791
2522004627	Tph_c22850 Metal-dependent hydrolase, beta-lactamase superfamily II [Thermacetogenium phaeum DSM 12270 : CP003732]	27.08	1	7	7	95	2.76022e+07	764.869	23.21	5	17	336	35.4943	6.13818
2522005119	Tph_c27860 femX Lipid II:glycine glycyltransferase (Peptidoglycan interpeptide bridge formation enzyme) [Thermacetogenium phaeum DSM 12270 : CP003732]	27.02	1	9	9	44	1.47957e+06	30.94	6.96	3	6	359	41.8758	9.40771
2522005089	Tph_c27560 prfA peptide chain release factor 1 [Thermacetogenium phaeum DSM 12270 : CP003732]	27	1	8	8	32	0					363	40.771	5.35107
2522003005	Tph_c06540 ftsX cell division transport system permease protein [Thermacetogenium phaeum DSM 12270 : CP003732]	26.78	1	5	5	32	3.13102e+06	150.708	14.24	3	5	295	32.5767	9.34912
2522004302	Tph_c19590 glcD2 glycolate oxidase [Thermacetogenium phaeum DSM 12270 : CP003732]	26.58	1	11	11	72	1.47775e+06		0			489	53.9719	7.63525
2522004597	Tph_c22550 Chromosome partitioning ATPase, Mrp family, contains Fe-S cluster [Thermacetogenium phaeum DSM 12270 : CP003732]	26.57	1	6	6	74	0					286	30.7458	5.10986
2522003633	Tph_c12850 proC pyrroline-5-carboxylate reductase [Thermacetogenium phaeum DSM 12270 : CP003732]	26.56	1	5	5	98	2.38892e+06		0			256	26.0309	5.89697
2522004954	Tph_c26210 Predicted amino acid dehydrogenase [Thermacetogenium phaeum DSM 12270 : CP003732]	26.52	1	9	9	67	2.92466e+06		0			362	39.575	8.45557
2522002929	Tph_c05760 glyQ glycyl-tRNA synthetase alpha chain [Thermacetogenium phaeum DSM 12270 : CP003732]	26.43	1	7	7	34	475941		0			314	36.2409	5.04639
2522004165	Tph_c18200 protein of unknown function (DUF3842) [Thermacetogenium phaeum DSM 12270 : CP003732]	26.43	1	2	2	4	0					140	14.8551	8.49951
2522005001	Tph_c26680 aroF4 3-deoxy-D-arabinoheptulosonate-7-phosphate synthase [Thermacetogenium phaeum DSM 12270 : CP003732]	26.41	1	8	8	97	0					337	35.992	7.84033
2522003952	Tph_c16060 pdp thymidine phosphorylase [Thermacetogenium phaeum DSM 12270 : CP003732]	26.27	1	9	9	50	0					434	46.3207	5.70654
2522002876	Tph_c05230 cbiT precorrin-6Y C5,15-methyltransferase (decarboxylating) [Thermacetogenium phaeum DSM 12270 : CP003732]	26.08	1	8	8	49	2.57698e+06	138.084	16.38	5	12	464	48.8594	5.47803
2522004893	Tph_c25600 rpsM small subunit ribosomal protein S13 [Thermacetogenium phaeum DSM 12270 : CP003732]	26.02	1	5	5	80	8.3831e+06	163.21	13.01	2	10	123	14.1858	10.77
2522004951	Tph_c26180 lysS lysyl-tRNA synthetase, class II [Thermacetogenium phaeum DSM 12270 : CP003732]	26.02	1	10	10	93	0					492	56.264	6.17627
2522002820	Tph_c04670 lonA ATP-dependent proteinase. Serine peptidase. MEROPS family S16 [Thermacetogenium phaeum DSM 12270 : CP003732]	25.97	1	17	17	129	1.98693e+07	63.2968	4.24	3	6	801	90.391	6.96143
2522003961	Tph_c16150 peptidase T-like protein [Thermacetogenium phaeum DSM 12270 : CP003732]	25.96	1	9	9	37	3.10961e+06		0			389	41.9937	5.03369
2522003504	Tph_c11560 cinA nicotinamide-nucleotide amidase [Thermacetogenium phaeum DSM 12270 : CP003732]	25.88	1	9	9	34	0					425	45.7482	6.63916
2522002937	Tph_c05850 rpoD1 RNA polymerase primary sigma factor [Thermacetogenium phaeum DSM 12270 : CP003732]	25.76	1	6	6	34	617253		0			361	41.2307	5.09717
2522003950	Tph_c16040 anti-anti-sigma regulatory factor, SpoIIAA [Thermacetogenium phaeum DSM 12270 : CP003732]	25.64	1	3	3	5	0					117	12.9069	9.14404
2522002518	Tph_c01640 MOSC domain-containing protein YiiM [Thermacetogenium phaeum DSM 12270 : CP003732]	25.49	1	2	2	10	0					153	16.4796	6.68311
2522003580	Tph_c12320 hypothetical protein [Thermacetogenium phaeum DSM 12270 : CP003732]	25.41	1	3	3	78	1.53275e+06	51.8979	14.92	2	2	181	21.1686	8.1626
2522002751	Tph_c03970 nfeD membrane-bound serine protease (ClpP class) [Thermacetogenium phaeum DSM 12270 : CP003732]	25.39	1	9	9	225	6.80569e+06	728.423	14.83	5	21	445	46.1121	6.96143
2522004787	Tph_c24540 CRISPR/Cas system CSM-associated protein Csm3, group 7 of RAMP superfamily [Thermacetogenium phaeum DSM 12270 : CP003732]	25.39	1	3	3	23	0					193	21.2948	8.52881
2522003899	Tph_c15530 lysC aspartate kinase [Thermacetogenium phaeum DSM 12270 : CP003732]	25.37	1	7	7	14	0					402	43.1598	5.94775
2522003979	Tph_c16330 nusB NusB antitermination factor [Thermacetogenium phaeum DSM 12270 : CP003732]	25.36	1	3	3	47	0					138	15.8724	7.1958
2522002988	Tph_c06370 Ni/Fe-hydrogenase 1 B-type cytochrome subunit [Thermacetogenium phaeum DSM 12270 : CP003732]	25.23	1	5	5	170	4.25838e+07	512.18	22.48	4	21	218	25.455	9.59814
2522004330	Tph_c19870 ilvB acetolactate synthase, large subunit [Thermacetogenium phaeum DSM 12270 : CP003732]	25.23	1	10	10	69	3.42364e+06	325.507	10.81	5	13	555	60.4864	6.48096
2522003500	Tph_c11520 protein of unknown function (DUF4115) [Thermacetogenium phaeum DSM 12270 : CP003732]	25.2	1	4	4	29	0					246	27.4563	5.0083
2522004994	Tph_c26610 nadC nicotinate-nucleotide pyrophosphorylase [carboxylating] [Thermacetogenium phaeum DSM 12270 : CP003732]	25.17	1	5	5	26	0					286	30.3653	6.17627
2522003359	Tph_c10100 uncharacterized protein [Thermacetogenium phaeum DSM 12270 : CP003732]	25.13	1	4	4	20	0					187	21.1687	5.09717
2522004268	Tph_c19240 NAD(P)H-hydrate repair enzyme Nnr, NAD(P)H-hydrate dehydratase domain [Thermacetogenium phaeum DSM 12270 : CP003732]	25.09	1	6	6	25	918114		0			287	30.9912	6.41748
2522004392	Tph_c20490 HlyD family secretion protein [Thermacetogenium phaeum DSM 12270 : CP003732]	25.06	1	8	8	80	5.1312e+06	125.117	16.87	4	10	415	44.8627	5.43994
2522003686	Tph_c13390 Putative GTP cyclohydrolase 1 type 2, NIF3 family [Thermacetogenium phaeum DSM 12270 : CP003732]	24.92	1	6	6	65	2.22503e+06		0			317	35.2505	6.60986
2522003151	Tph_c08020 hppA1 K(+)-stimulated pyrophosphate-energized sodium pump [Thermacetogenium phaeum DSM 12270 : CP003732]	24.85	1	15	15	594	1.14196e+08	1956.73	16.67	9	65	660	67.1654	5.19873
2522005013	Tph_c26800 ndk nucleoside diphosphate kinase [Thermacetogenium phaeum DSM 12270 : CP003732]	24.83	1	3	3	7	5.47237e+06	77.15	18.79	2	4	149	16.6285	7.38623
2522005066	Tph_c27330 pstB2 tungstate transport system ATP-binding protein [Thermacetogenium phaeum DSM 12270 : CP003732]	24.8	1	4	4	14	0					246	27.9031	8.38232
2522003057	Tph_c07070 eutH ethanolamine transporter [Thermacetogenium phaeum DSM 12270 : CP003732]	24.76	1	9	9	101	1.27078e+07	204.54	8.25	3	14	412	44.6936	7.84033
2522003784	Tph_c14380 dapF diaminopimelate epimerase [Thermacetogenium phaeum DSM 12270 : CP003732]	24.75	1	6	6	14	0					299	32.9138	5.59229
2522003495	Tph_c11470 rnjA ribonuclease J [Thermacetogenium phaeum DSM 12270 : CP003732]	24.73	1	10	10	51	0					554	61.5037	7.00537
2522004566	Tph_c22240 hypothetical protein [Thermacetogenium phaeum DSM 12270 : CP003732]	24.7	1	5	5	13	0					251	27.8996	7.78174
2522003098	Tph_c07480 fic cell filamentation protein [Thermacetogenium phaeum DSM 12270 : CP003732]	24.64	1	4	4	18	0					211	24.6304	5.65576
2522005224	Tph_c28910 hypothetical protein [Thermacetogenium phaeum DSM 12270 : CP003732]	24.56	1	3	3	5	0					228	25.0514	5.13525
2522005125	Tph_c27920 Predicted hydrocarbon binding protein, contains 4VR domain [Thermacetogenium phaeum DSM 12270 : CP003732]	24.55	1	7	7	22	1.00315e+06	39.82	5.99	2	3	334	37.709	5.26221
2522002381	Tph_c00270 oxaA protein translocase subunit yidC [Thermacetogenium phaeum DSM 12270 : CP003732]	24.45	1	6	6	182	1.10124e+07	418.53	17.9	4	18	229	25.9	9.81787
2522003190	Tph_c08410 guaA GMP synthase (glutamine-hydrolyzing) [Thermacetogenium phaeum DSM 12270 : CP003732]	24.38	1	8	8	59	0					525	58.7569	7.23975
2522002504	Tph_c01500 molybdenum cofactor synthesis domain-containing protein [Thermacetogenium phaeum DSM 12270 : CP003732]	24.34	1	6	6	12	0					341	37.5204	7.32764
2522003565	Tph_c12170 Ankyrin repeat-containing protein [Thermacetogenium phaeum DSM 12270 : CP003732]	24.32	1	10	10	45	6.77021e+06	569.707	24.32	10	27	444	48.2856	6.25244
2522005120	Tph_c27870 pyrG CTP synthase [Thermacetogenium phaeum DSM 12270 : CP003732]	24.31	1	9	9	33	0					543	59.806	6.23975
2522004140	Tph_c17950 gsiA peptide/nickel transport system ATP-binding protein [Thermacetogenium phaeum DSM 12270 : CP003732]	24.2	1	11	11	36	0					624	69.2636	8.23584
2522005151	Tph_c28180 msrR transcriptional attenuator, LytR family [Thermacetogenium phaeum DSM 12270 : CP003732]	24.11	1	6	6	69	1.75987e+06	30.4492	6.55	2	3	336	36.335	5.2749
2522002609	Tph_c02550 DNA binding domain-containing protein, excisionase family/YgiT-type zinc finger domain-containing protein [Thermacetogenium phaeum DSM 12270 : CP003732]	24.1	2	3	3	8	0					166	18.6202	5.73193
2522003346	Tph_c09970 hypothetical protein [Thermacetogenium phaeum DSM 12270 : CP003732]	24.09	1	7	7	43	0					548	59.1404	4.83057
2522004899	Tph_c25660 secY protein translocase subunit secY/sec61 alpha [Thermacetogenium phaeum DSM 12270 : CP003732]	24.06	1	8	8	164	4.90576e+06	298.262	12.03	4	15	424	46.4975	10.0815
2522003722	Tph_c13750 fabK enoyl-[acyl-carrier protein] reductase II [Thermacetogenium phaeum DSM 12270 : CP003732]	24.06	1	6	6	72	3.39591e+06	250.126	17.81	5	12	320	33.5345	6.16357
2522004161	Tph_c18160 Uncharacterized conserved protein, DUF39 family [Thermacetogenium phaeum DSM 12270 : CP003732]	23.94	1	7	7	31	0					401	43.5707	7.02002
2522005163	Tph_c28300 pth peptidyl-tRNA hydrolase, PTH1 family [Thermacetogenium phaeum DSM 12270 : CP003732]	23.9	1	4	4	59	3.46402e+06		0			205	22.7898	9.90576
2522003678	Tph_c13310 infC translation initiation factor IF-3 [Thermacetogenium phaeum DSM 12270 : CP003732]	23.87	1	6	6	118	9.54e+06	241.617	8.64	2	8	243	28.3347	9.31982
2522002769	Tph_c04150 XTP/dITP diphosphohydrolase [Thermacetogenium phaeum DSM 12270 : CP003732]	23.86	1	3	3	4	0					197	21.4653	9.15869
2522003475	Tph_c11270 rimP ribosome maturation factor RimP [Thermacetogenium phaeum DSM 12270 : CP003732]	23.84	1	2	2	3	0					151	17.08	5.96045
2522003058	Tph_c07080 aor2 aldehyde:ferredoxin oxidoreductase [Thermacetogenium phaeum DSM 12270 : CP003732]	23.84	1	9	9	41	0					583	62.8639	7.54736
2522004785	Tph_c24520 hypothetical protein [Thermacetogenium phaeum DSM 12270 : CP003732]	23.57	1	2	2	8	0					157	17.9322	9.37842
2522003612	Tph_c12640 murG UDP-N-acetylglucosamine-N-acetylmuramylpentapeptide N-acetylglucosamine transferase [Thermacetogenium phaeum DSM 12270 : CP003732]	23.47	1	5	5	18	2.3291e+06		0			375	41.1832	9.81787
2522004847	Tph_c25140 oppF peptide/nickel transport system ATP-binding protein [Thermacetogenium phaeum DSM 12270 : CP003732]	23.43	1	4	4	22	5.43995e+06	141.5	8.37	2	6	239	27.2799	9.23193
2522004953	Tph_c26200 greA transcription elongation factor GreA [Thermacetogenium phaeum DSM 12270 : CP003732]	23.42	1	3	3	32	0					158	17.6195	5.10986
2522004294	Tph_c19510 Glyoxylase, beta-lactamase superfamily II [Thermacetogenium phaeum DSM 12270 : CP003732]	23.41	1	4	4	11	0					252	28.5359	6.81494
2522004914	Tph_c25810 rpsS SSU ribosomal protein S19P [Thermacetogenium phaeum DSM 12270 : CP003732]	23.4	1	2	2	27	7.4113e+06		0			94	10.7827	10.1401
2522004034	Tph_c16890 Vancomycin resistance protein YoaR , contains peptidoglycan-binding and VanW domains [Thermacetogenium phaeum DSM 12270 : CP003732]	23.36	1	9	9	115	5.08193e+06	634.803	18.24	7	23	488	54.6961	8.49951
2522003235	Tph_c08860 hisA 1-(5-phosphoribosyl)-5-[(5-phosphoribosylamino)methylideneamino] imidazole-4-carboxamide isomerase [Thermacetogenium phaeum DSM 12270 : CP003732]	23.32	1	5	5	31	0					253	26.8342	5.5415
2522003682	Tph_c13350 pheS phenylalanyl-tRNA synthetase, alpha subunit [Thermacetogenium phaeum DSM 12270 : CP003732]	23.27	1	7	7	186	7.57681e+06	322.301	15.51	5	16	361	40.7541	7.1665
2522003153	Tph_c08040 nuoE2 NADH-quinone oxidoreductase subunit E [Thermacetogenium phaeum DSM 12270 : CP003732]	23.21	1	3	3	12	0					168	18.6896	6.17627
2522002387	Tph_c00330 soj1 chromosome partitioning protein [Thermacetogenium phaeum DSM 12270 : CP003732]	23.17	1	4	4	74	1.21101e+06		0			315	35.0776	8.60205
2522004984	Tph_c26510 trpF phosphoribosylanthranilate isomerase [Thermacetogenium phaeum DSM 12270 : CP003732]	23.08	1	3	3	36	2.85108e+06	41.01	16.83	2	3	208	22.8239	8.70459
2522002932	Tph_c05790 hypothetical protein [Thermacetogenium phaeum DSM 12270 : CP003732]	23.08	1	6	6	64	0					273	30.4192	5.63037
2522004491	Tph_c21480 hypothetical protein [Thermacetogenium phaeum DSM 12270 : CP003732]	22.97	1	3	3	6	0					222	24.0259	4.14502
2522002874	Tph_c05210 cbiO1 cobalt/nickel transport system ATP-binding protein [Thermacetogenium phaeum DSM 12270 : CP003732]	22.95	1	6	6	47	2.16602e+06	20.16	7.88	2	3	292	32.0338	6.01123
2522003905	Tph_c15590 plsY2 glycerol-3-phosphate acyltransferase PlsY [Thermacetogenium phaeum DSM 12270 : CP003732]	22.92	1	3	3	20	0					192	20.8316	10.9604
2522004970	Tph_c26370 hycI Hydrogenase 3 maturation peptidase Hycl. Aspartic peptidase. MEROPS family A31 [Thermacetogenium phaeum DSM 12270 : CP003732]	22.82	1	2	2	8	0					149	16.5519	5.5542
2522004360	Tph_c20170 opuCC osmoprotectant transport system substrate-binding protein [Thermacetogenium phaeum DSM 12270 : CP003732]	22.7	1	5	5	34	3.17733e+06	38.9489	9.54	2	2	304	34.3177	5.77002
2522004996	Tph_c26630 nadA quinolinate synthetase [Thermacetogenium phaeum DSM 12270 : CP003732]	22.65	1	5	5	15	0					309	33.7283	6.11279
2522003167	Tph_c08180 moeB adenylyltransferase and sulfurtransferase [Thermacetogenium phaeum DSM 12270 : CP003732]	22.64	1	4	4	35	0					265	28.2855	4.89404
2522002390	Tph_c00360 hypothetical protein [Thermacetogenium phaeum DSM 12270 : CP003732]	22.55	1	7	7	50	0					408	44.0673	5.89697
2522003922	Tph_c15760 hutP HutP protein [Thermacetogenium phaeum DSM 12270 : CP003732]	22.46	1	3	3	9	0					138	14.7567	8.19189
2522004166	Tph_c18210 Nicotinamidase-related amidase [Thermacetogenium phaeum DSM 12270 : CP003732]	22.46	1	4	4	5	0					187	20.5214	5.17334
2522004053	Tph_c17080 dppD peptide/nickel transport system ATP-binding protein [Thermacetogenium phaeum DSM 12270 : CP003732]	22.43	1	3	3	12	0					321	35.7473	7.62061
2522003599	Tph_c12510 paaK1 phenylacetate-CoA ligase [Thermacetogenium phaeum DSM 12270 : CP003732]	22.4	1	9	9	161	4.18575e+06	112.97	11.09	3	9	433	48.9082	5.84619
2522004375	Tph_c20320 proline racemase [Thermacetogenium phaeum DSM 12270 : CP003732]	22.39	1	6	6	20	0					335	37.0172	6.85889
2522004009	Tph_c16630 pilC type IV pilus assembly protein PilC [Thermacetogenium phaeum DSM 12270 : CP003732]	22.36	1	7	7	24	0					407	44.4774	9.18799
2522004510	Tph_c21670 nuoF6 NADH-quinone oxidoreductase subunit F [Thermacetogenium phaeum DSM 12270 : CP003732]	22.26	1	6	10	77	0					584	63.526	7.09326
2522002839	Tph_c04860 pstB1 phosphate ABC transporter ATP-binding protein, PhoT family [Thermacetogenium phaeum DSM 12270 : CP003732]	22.22	1	4	4	10	0					252	28.3899	6.93213
2522004583	Tph_c22410 zurA zinc transport system ATP-binding protein [Thermacetogenium phaeum DSM 12270 : CP003732]	22.22	1	3	3	16	0					252	27.9677	7.1665
2522004265	Tph_c19210 nifU nitrogen fixation protein NifU [Thermacetogenium phaeum DSM 12270 : CP003732]	22.22	1	2	2	2	0					153	16.9285	8.23584
2522003234	Tph_c08850 hisH imidazole glycerol phosphate synthase subunit hisH [Thermacetogenium phaeum DSM 12270 : CP003732]	22.17	1	2	2	4	0					203	22.034	5.60498
2522003627	Tph_c12790 nrdG anaerobic ribonucleoside-triphosphate reductase activating protein [Thermacetogenium phaeum DSM 12270 : CP003732]	22.16	1	4	4	17	0					167	18.5007	6.34131
2522003518	Tph_c11700 cobS cobalamin-5'-phosphate synthase [Thermacetogenium phaeum DSM 12270 : CP003732]	22.13	1	4	4	20	2.36858e+06		0			244	26.1204	8.96826
2522003884	Tph_c15380 formate dehydrogenase subunit gamma [Thermacetogenium phaeum DSM 12270 : CP003732]	22.12	1	5	5	223	1.0273e+08	3103.73	22.12	5	160	217	24.9207	9.12939
2522002604	Tph_c02500 Tetratricopeptide repeat-containing protein [Thermacetogenium phaeum DSM 12270 : CP003732]	22.05	1	11	11	86	1.99546e+06		0			635	72.5271	5.31299
2522002422	Tph_c00680 selenium metabolism protein YedF [Thermacetogenium phaeum DSM 12270 : CP003732]	22.05	1	4	4	58	5.5479e+06		0			195	21.6128	5.09717
2522005143	Tph_c28100 Murein DD-endopeptidase MepM and murein hydrolase activator NlpD, contain LysM domain [Thermacetogenium phaeum DSM 12270 : CP003732]	22	1	9	9	62	0					541	59.1088	9.31982
2522003751	Tph_c14050 ribD diaminohydroxyphosphoribosylaminopyrimidine deaminase / 5-amino-6-(5-phosphoribosylamino)uracil reductase [Thermacetogenium phaeum DSM 12270 : CP003732]	21.99	1	5	5	9	0					382	40.9877	6.87354
2522002503	Tph_c01490 mobB1 molybdopterin guanine dinucleotide biosynthesis accessory protein MobB [Thermacetogenium phaeum DSM 12270 : CP003732]	21.89	1	2	2	8	0					169	18.8448	5.71924
2522004572	Tph_c22300 sleB2 N-acetylmuramoyl-L-alanine amidase [Thermacetogenium phaeum DSM 12270 : CP003732]	21.89	1	3	3	5	0					169	18.6125	5.03369
2522004501	Tph_c21580 rpmA LSU ribosomal protein L27P [Thermacetogenium phaeum DSM 12270 : CP003732]	21.88	1	2	2	21	7.48142e+06		0			96	10.7386	9.93506
2522005121	Tph_c27880 L-ascorbate metabolism protein UlaG, beta-lactamase superfamily [Thermacetogenium phaeum DSM 12270 : CP003732]	21.8	1	3	3	83	4.52994e+06	69.9219	11.85	2	10	211	23.5171	6.25244
2522004155	Tph_c18100 capA poly-gamma-glutamate synthesis protein (capsule biosynthesis protein) [Thermacetogenium phaeum DSM 12270 : CP003732]	21.8	1	5	5	20	0					399	43.6366	5.65576
2522003993	Tph_c16470 transcriptional regulator AraC family [Thermacetogenium phaeum DSM 12270 : CP003732]	21.79	1	3	3	171	1.24747e+07	541.864	21.79	3	17	156	17.9811	3.82764
2522002944	Tph_c05920 folC dihydrofolate synthase / folylpolyglutamate synthase [Thermacetogenium phaeum DSM 12270 : CP003732]	21.77	1	7	7	28	0		0			441	49.2318	6.91748
2522005063	Tph_c27300 Probable molybdopterin binding domain-containing protein [Thermacetogenium phaeum DSM 12270 : CP003732]	21.64	1	4	4	42	786334		0			342	36.7052	7.7085
2522002598	Tph_c02440 4Fe-4S dicluster domain-containing protein [Thermacetogenium phaeum DSM 12270 : CP003732]	21.52	1	3	3	94	5.84807e+07	276.56	21.52	3	25	79	8.978	5.43994
2522003900	Tph_c15540 thrB homoserine kinase [Thermacetogenium phaeum DSM 12270 : CP003732]	21.52	1	5	5	25	0					302	32.1223	6.37939
2522004593	Tph_c22510 MinD superfamily P-loop ATPase, contains an inserted ferredoxin domain [Thermacetogenium phaeum DSM 12270 : CP003732]	21.45	1	5	5	28	1.06317e+06		0			289	31.1397	5.09717
2522004321	Tph_c19780 Small basic protein [Thermacetogenium phaeum DSM 12270 : CP003732]	21.26	1	2	2	20	1.13094e+06		0			127	13.9347	8.51416
2522005206	Tph_c28730 metG methionyl-tRNA synthetase [Thermacetogenium phaeum DSM 12270 : CP003732]	21.25	1	13	13	36	0					654	74.0199	6.50732
2522003663	Tph_c13160 Predicted ATPase of the ABC class [Thermacetogenium phaeum DSM 12270 : CP003732]	21.19	1	8	8	81	0					571	63.9219	6.75635
2522005168	Tph_c28350 spoVG stage V sporulation protein G [Thermacetogenium phaeum DSM 12270 : CP003732]	21.18	1	2	2	19	0					85	9.55791	7.34229
2522002878	Tph_c05250 cbiF precorrin-4/cobalt-precorrin-4 C11-methyltransferase [Thermacetogenium phaeum DSM 12270 : CP003732]	21.13	1	4	4	35	4.13881e+06	245.461	21.13	4	12	265	28.0958	6.53662
2522002998	Tph_c06470 secA protein translocase subunit secA [Thermacetogenium phaeum DSM 12270 : CP003732]	21.12	1	11	11	54	0					890	101.881	6.60986
2522004786	Tph_c24530 CRISPR-associated protein Csx10 [Thermacetogenium phaeum DSM 12270 : CP003732]	21.08	1	5	5	21	0					389	43.4405	7.73779
2522004394	Tph_c20510 trxB thioredoxin reductase (NADPH) [Thermacetogenium phaeum DSM 12270 : CP003732]	21.02	1	4	4	14	0					295	31.2977	7.75244
2522003889	Tph_c15430 hepT2 heptaprenyl diphosphate synthase [Thermacetogenium phaeum DSM 12270 : CP003732]	21.01	1	7	7	42	0					338	38.0318	7.86963
2522003716	Tph_c13690 accA acetyl-CoA carboxylase carboxyl transferase subunit alpha [Thermacetogenium phaeum DSM 12270 : CP003732]	21	1	4	4	31	2.17727e+06	72.9085	7.21	2	3	319	36.0368	7.28369
2522004897	Tph_c25640 map methionyl aminopeptidase [Thermacetogenium phaeum DSM 12270 : CP003732]	20.97	1	4	4	22	1.45864e+06		0			248	27.0798	6.34131
2522004878	Tph_c25450 argD2 acetylornithine aminotransferase apoenzyme [Thermacetogenium phaeum DSM 12270 : CP003732]	20.92	1	6	6	48	943471	33.96	7.4	2	2	392	42.5579	6.3667
2522003717	Tph_c13700 accD acetyl-CoA carboxylase carboxyl transferase subunit beta [Thermacetogenium phaeum DSM 12270 : CP003732]	20.91	1	4	4	34	1.27814e+06		0			287	31.7423	7.13721
2522003714	Tph_c13670 lexA2 repressor LexA [Thermacetogenium phaeum DSM 12270 : CP003732]	20.9	1	2	2	3	0					201	22.2668	8.96826
2522005062	Tph_c27290 fdhA6 formate dehydrogenase, alpha subunit [Thermacetogenium phaeum DSM 12270 : CP003732]	20.8	1	8	8	17	0					524	58.4577	5.85889
2522002579	Tph_c02250 nolG hydrophobic/amphiphilic exporter-1, HAE1 family [Thermacetogenium phaeum DSM 12270 : CP003732]	20.77	1	12	12	76	1.57158e+06	102.464	3	3	5	1035	111.095	5.10986
2522004962	Tph_c26290 hyfC hydrogenase-4 component C [Thermacetogenium phaeum DSM 12270 : CP003732]	20.77	1	6	6	56	0					313	33.8072	5.60498
2522003173	Tph_c08240 nuoE3 NADH-quinone oxidoreductase subunit E [Thermacetogenium phaeum DSM 12270 : CP003732]	20.67	1	3	3	43	4298728		0			179	19.861	5.63037
2522002807	Tph_c04540 Fe2+ transport system protein FeoA [Thermacetogenium phaeum DSM 12270 : CP003732]	20.67	1	2	2	6	0					150	16.6653	9.36377
2522004326	Tph_c19830 leuC2 3-isopropylmalate dehydratase, large subunit [Thermacetogenium phaeum DSM 12270 : CP003732]	20.62	1	7	7	86	1.02066e+06		0			422	45.5723	5.43994
2522004875	Tph_c25420 argH argininosuccinate lyase [Thermacetogenium phaeum DSM 12270 : CP003732]	20.62	1	9	9	83	1.69976e+06		0			548	62.032	5.88428
2522004845	Tph_c25120 Biopolymer transport protein ExbB/TolQ [Thermacetogenium phaeum DSM 12270 : CP003732]	20.54	1	4	4	48	1.00393e+07	381.766	19.64	3	10	224	24.8494	5.49072
2522002916	Tph_c05630 Radical SAM superfamily enzyme YgiQ, UPF0313 family [Thermacetogenium phaeum DSM 12270 : CP003732]	20.48	1	11	11	144	5.91125e+06	181.5	10.54	4	11	503	55.9168	6.3667
2522002959	Tph_c06070 radical SAM-linked protein [Thermacetogenium phaeum DSM 12270 : CP003732]	20.42	1	4	4	6	0					240	26.7451	7.04932
2522003639	Tph_c12910 ACT domain-containing protein [Thermacetogenium phaeum DSM 12270 : CP003732]	20.39	1	2	2	7	1.48709e+06		0			152	16.9141	6.81494
2522004269	Tph_c19250 Protein of unknown function (DUF3343) [Thermacetogenium phaeum DSM 12270 : CP003732]	20.37	1	2	2	7	0					162	17.586	6.30322
2522004694	Tph_c23520 zinc resistance-associated protein [Thermacetogenium phaeum DSM 12270 : CP003732]	20.36	1	2	2	3	0					167	18.467	4.95752
2522004788	Tph_c24550 CRISPR-associated hydrolase of the HD superfamily [Thermacetogenium phaeum DSM 12270 : CP003732]	20.3	1	10	10	98	2.3914e+06	467.143	8.74	6	22	744	81.9003	5.35107
2522002361	Tph_c00050 gyrB DNA gyrase subunit B [Thermacetogenium phaeum DSM 12270 : CP003732]	20.09	1	11	11	100	4.11864e+06	153.153	10.12	6	14	642	72.5284	7.44482
2522002844	Tph_c04910 valS valyl-tRNA synthetase [Thermacetogenium phaeum DSM 12270 : CP003732]	20.09	1	15	15	98	2.00757e+06	101.637	3.61	3	4	886	101.586	5.97314
2522003472	Tph_c11240 rasP site-2 protease. Metallo peptidase. MEROPS family M50B [Thermacetogenium phaeum DSM 12270 : CP003732]	20.06	1	5	5	53	1.8241e+06	71.95	11.92	3	3	344	37.2562	8.32373
2522003635	Tph_c12870 hypothetical protein [Thermacetogenium phaeum DSM 12270 : CP003732]	19.8	1	2	2	26	0					101	11.2299	9.34912
2522002513	Tph_c01590 Putative heavy-metal chelation [Thermacetogenium phaeum DSM 12270 : CP003732]	19.75	1	4	4	15	0					243	27.183	6.15088
2522003734	Tph_c13870 Acetoin utilization deacetylase AcuC [Thermacetogenium phaeum DSM 12270 : CP003732]	19.33	1	5	5	78	2.39825e+06	75.99	6.44	2	6	450	51.6846	5.32568
2522005007	Tph_c26740 folK 2-amino-4-hydroxy-6-hydroxymethyldihydropteridine diphosphokinase [Thermacetogenium phaeum DSM 12270 : CP003732]	19.28	1	2	2	3	0					166	18.9542	7.51807
2522003723	Tph_c13760 fabH 3-oxoacyl-[acyl-carrier-protein] synthase-3 [Thermacetogenium phaeum DSM 12270 : CP003732]	19.27	1	5	5	14	0					327	34.8618	5.68115
2522004478	Tph_c21350 ech hydrogenase subunit B [Thermacetogenium phaeum DSM 12270 : CP003732]	19.23	1	6	6	269	2.00571e+08	925.47	18.53	5	48	286	32.0066	8.92432
2522002966	Tph_c06140 hypothetical protein [Thermacetogenium phaeum DSM 12270 : CP003732]	19.16	1	6	6	79	1.89548e+06		0			308	35.1304	6.55127
2522004382	Tph_c20390 opuBB osmoprotectant transport system permease protein [Thermacetogenium phaeum DSM 12270 : CP003732]	19.16	1	3	3	15	2.00061e+06		0			214	22.4865	8.14795
2522002827	Tph_c04740 yagI transcriptional regulator, IclR family [Thermacetogenium phaeum DSM 12270 : CP003732]	19.14	1	4	4	17	0					256	28.8253	7.89893
2522003733	Tph_c13860 mutL1 DNA mismatch repair protein MutL [Thermacetogenium phaeum DSM 12270 : CP003732]	19.13	1	7	7	14	0					575	64.4487	8.27979
2522003972	Tph_c16260 dxs 1-deoxy-D-xylulose-5-phosphate synthase [Thermacetogenium phaeum DSM 12270 : CP003732]	19.03	1	8	8	110	1.53958e+06	132.655	11.13	5	8	620	67.7305	6.60986
2522004933	Tph_c26000 pRiA4b ORF-3-like protein [Thermacetogenium phaeum DSM 12270 : CP003732]	19.03	1	3	3	26	0					247	28.2429	6.34131
2522003043	Tph_c06930 eutA Reactivating factor of Adenosylcobalamin-dependent ethanolamine ammonia lyase [Thermacetogenium phaeum DSM 12270 : CP003732]	19	1	6	6	37	0					479	52.1466	5.40186
2522003172	Tph_c08230 moaD2 molybdopterin synthase sulfur carrier subunit [Thermacetogenium phaeum DSM 12270 : CP003732]	18.95	2	2	2	7	0					95	10.5337	5.19873
2522002590	Tph_c02360 O-Antigen ligase [Thermacetogenium phaeum DSM 12270 : CP003732]	18.94	1	12	12	128	8.3805e+06	329.54	8.62	6	17	940	102.435	10.3452
2522003994	Tph_c16480 efp translation elongation factor P (EF-P) [Thermacetogenium phaeum DSM 12270 : CP003732]	18.92	1	2	2	3	0					185	20.5826	5.30029
2522005035	Tph_c27020 glyA1 glycine hydroxymethyltransferase [Thermacetogenium phaeum DSM 12270 : CP003732]	18.85	1	5	6	53	3.18403e+06		0			419	46.0205	6.65381
2522004710	Tph_c23680 Uncharacterised ArCR, COG2043 [Thermacetogenium phaeum DSM 12270 : CP003732]	18.75	1	4	4	40	1.82597e+06		0			240	26.2167	6.354
2522002392	Tph_c00380 Protein of unknown function (DUF4446) [Thermacetogenium phaeum DSM 12270 : CP003732]	18.56	1	2	2	10	0					167	18.3746	6.62451
2522004494	Tph_c21510 rpfG2 HDIG domain-containing protein [Thermacetogenium phaeum DSM 12270 : CP003732]	18.55	1	5	5	20	0					318	35.8736	6.72705
2522003873	Tph_c15270 hemL glutamate-1-semialdehyde 2,1-aminomutase [Thermacetogenium phaeum DSM 12270 : CP003732]	18.54	1	5	5	21	2.41715e+06	386.783	18.54	5	14	437	46.5872	5.50342
2522004499	Tph_c21560 prob glutamate 5-kinase [Thermacetogenium phaeum DSM 12270 : CP003732]	18.53	1	4	4	36	657996		0			394	42.2865	9.01221
2522004858	Tph_c25250 Coenzyme PQQ synthesis protein D (PqqD) [Thermacetogenium phaeum DSM 12270 : CP003732]	18.48	1	2	2	8	0					92	10.4322	5.41455
2522004479	Tph_c21360 ech hydrogenase subunit A [Thermacetogenium phaeum DSM 12270 : CP003732]	18.46	1	8	8	251	2.06935e+08	1601.91	12.56	6	44	661	72.565	6.17627
2522003230	Tph_c08810 hisZ ATP phosphoribosyltransferase regulatory subunit [Thermacetogenium phaeum DSM 12270 : CP003732]	18.39	1	6	6	20	0					397	44.008	5.61768
2522004609	Tph_c22670 hydrogenase maturation protease [Thermacetogenium phaeum DSM 12270 : CP003732]	18.35	1	2	2	3	0					158	16.5139	5.04639
2522003154	Tph_c08050 nuoF2 NADH-quinone oxidoreductase subunit F [Thermacetogenium phaeum DSM 12270 : CP003732]	18.34	1	4	7	45	3.34626e+07		0			589	63.485	7.23975
2522003890	Tph_c15440 4-hydroxy-3-polyprenylbenzoate decarboxylase [Thermacetogenium phaeum DSM 12270 : CP003732]	18.27	1	4	4	14	4.16596e+06	178.51	15.74	3	8	197	21.1701	5.38916
2522003236	Tph_c08870 hisF imidazole glycerol phosphate synthase subunit hisF [Thermacetogenium phaeum DSM 12270 : CP003732]	18.25	1	3	3	20	0					252	27.0291	5.56689
2522004064	Tph_c17190 gcvPB glycine dehydrogenase (decarboxylating) beta subunit [Thermacetogenium phaeum DSM 12270 : CP003732]	18.22	1	6	6	39	2.0812e+06	34.3119	4.76	2	3	483	53.5513	5.94775
2522002507	Tph_c01530 formylmethanofuran dehydrogenase subunit E [Thermacetogenium phaeum DSM 12270 : CP003732]	18.13	1	4	4	13	0					182	20.3965	8.08936
2522004961	Tph_c26280 hyfB hydrogenase-4 component B [Thermacetogenium phaeum DSM 12270 : CP003732]	18.11	1	9	9	116	0					668	70.2255	8.30908
2522003211	Tph_c08620 glnA1 L-glutamine synthetase [Thermacetogenium phaeum DSM 12270 : CP003732]	18.05	1	5	5	23	0					471	53.6978	5.42725
2522003880	Tph_c15340 hemA glutamyl-tRNA reductase [Thermacetogenium phaeum DSM 12270 : CP003732]	18.04	1	6	6	12	0					438	49.2938	6.97607
2522004616	Tph_c22740 phoH phosphate starvation-inducible protein PhoH [Thermacetogenium phaeum DSM 12270 : CP003732]	18.01	1	4	4	6	0					322	35.9631	7.95752
2522003965	Tph_c16190 Uncharacterized membrane-anchored protein [Thermacetogenium phaeum DSM 12270 : CP003732]	17.96	1	5	5	47	0					373	40.7784	8.95361
2522004727	Tph_c23850 porG 2-oxoglutarate ferredoxin oxidoreductase subunit gamma [Thermacetogenium phaeum DSM 12270 : CP003732]	17.89	1	1	3	56	1.29302e+07		0			190	20.489	7.40088
2522004245	Tph_c19010 hypothetical protein [Thermacetogenium phaeum DSM 12270 : CP003732]	17.89	1	5	5	44	6.32407e+06	414.26	12.46	3	16	313	35.2447	5.75732
2522003010	Tph_c06590 PDZ domain-containing protein [Thermacetogenium phaeum DSM 12270 : CP003732]	17.79	1	4	4	19	0					416	45.5272	10.4478
2522004142	Tph_c17970 Uncharacterized protein, contains metal-binding DGC domain [Thermacetogenium phaeum DSM 12270 : CP003732]	17.78	1	2	2	6	0					135	14.8036	7.26904
2522003583	Tph_c12350 stage II sporulation protein D [Thermacetogenium phaeum DSM 12270 : CP003732]	17.75	1	7	7	61	2.3093e+06	76.1074	7.52	3	4	479	52.7102	9.21729
2522004588	Tph_c22460 Sensor_kinase_SpoOB-type, alpha-helical domain [Thermacetogenium phaeum DSM 12270 : CP003732]	17.73	1	2	2	5	0					282	31.8591	7.95752
2522002406	Tph_c00520 fumarate reductase flavoprotein subunit [Thermacetogenium phaeum DSM 12270 : CP003732]	17.71	1	8	8	38	7.06084e+06	337.131	11.99	5	16	559	61.0592	7.63525
2522003169	Tph_c08200 atoC two-component system, NtrC family, response regulator [Thermacetogenium phaeum DSM 12270 : CP003732]	17.7	1	7	7	24	0		0			486	54.7217	5.87158
2522003738	Tph_c13910 miaB tRNA-i(6)A37 thiotransferase enzyme MiaB [Thermacetogenium phaeum DSM 12270 : CP003732]	17.65	1	7	7	21	999475		0			459	52.4319	7.26904
2522003694	Tph_c13470 sir2 NAD-dependent deacetylase [Thermacetogenium phaeum DSM 12270 : CP003732]	17.6	1	4	4	18	0					250	27.7717	8.51416
2522002461	Tph_c01070 iron complex transport system permease protein [Thermacetogenium phaeum DSM 12270 : CP003732]	17.58	1	3	3	6	0					364	38.3267	8.83643
2522002867	Tph_c05140 cobD1 adenosylcobinamide-phosphate synthase [Thermacetogenium phaeum DSM 12270 : CP003732]	17.52	1	5	5	21	2.86126e+06	176.26	5.44	2	5	331	35.5601	6.96143
2522005218	Tph_c28850 trkA trk system potassium uptake protein TrkA [Thermacetogenium phaeum DSM 12270 : CP003732]	17.48	1	7	7	70	0		0			452	49.7299	6.81494
2522004315	Tph_c19720 glmS glucosamine--fructose-6-phosphate aminotransferase (isomerizing) [Thermacetogenium phaeum DSM 12270 : CP003732]	17.43	1	7	8	32	0		0			608	66.3053	5.33838
2522002869	Tph_c05160 cobD2 L-threonine O-3-phosphate decarboxylase [Thermacetogenium phaeum DSM 12270 : CP003732]	17.31	1	5	5	16	699090		0			364	40.2454	9.14404
2522004585	Tph_c22430 Fur family transcriptional regulator, zinc uptake regulator [Thermacetogenium phaeum DSM 12270 : CP003732]	17.31	1	2	2	13	0					156	17.9231	8.19189
2522002995	Tph_c06440 phosphate:Na+ symporter [Thermacetogenium phaeum DSM 12270 : CP003732]	17.23	1	7	7	51	0					534	58.7482	7.25439
2522002414	Tph_c00600 hypothetical protein [Thermacetogenium phaeum DSM 12270 : CP003732]	17.22	1	12	12	38	879281	46.8542	6.18	3	3	906	101.674	6.75635
2522002470	Tph_c01160 FAD binding domain-containing protein [Thermacetogenium phaeum DSM 12270 : CP003732]	17.21	1	7	7	49	4.4414e+06	122.365	13.41	5	6	552	60.5106	7.85498
2522004247	Tph_c19030 hypothetical protein [Thermacetogenium phaeum DSM 12270 : CP003732]	17.2	1	8	8	59	597722	33.14	4.08	2	2	686	76.7377	5.88428
2522002367	Tph_c00130 gyrA DNA gyrase subunit A [Thermacetogenium phaeum DSM 12270 : CP003732]	17.18	1	9	9	83	0					815	91.0886	8.51416
2522004003	Tph_c16570 pilM2 type IV pilus assembly protein PilM [Thermacetogenium phaeum DSM 12270 : CP003732]	17.17	1	5	5	20	0					367	40.5222	4.76709
2522002846	Tph_c04930 cysS cysteinyl-tRNA synthetase [Thermacetogenium phaeum DSM 12270 : CP003732]	17.16	1	8	8	84	3.41709e+06	295.7	10.85	5	17	507	57.9367	6.354
2522003877	Tph_c15310 pqqE1 radical SAM additional 4Fe4S-binding SPASM domain-containing protein [Thermacetogenium phaeum DSM 12270 : CP003732]	17.14	1	4	4	23	0					391	43.8674	6.90283
2522002961	Tph_c06090 ade Adenine deaminase [Thermacetogenium phaeum DSM 12270 : CP003732]	17.09	1	7	7	130	1.80836e+06	221.64	5.7	3	14	597	63.7121	6.41748
2522004158	Tph_c18130 nadE2 NAD+ synthase [Thermacetogenium phaeum DSM 12270 : CP003732]	17.05	1	4	4	13	8.94418e+06	91.1977	13.26	3	6	264	29.2563	6.56592
2522002761	Tph_c04070 corA magnesium transporter [Thermacetogenium phaeum DSM 12270 : CP003732]	17.03	1	4	4	29	0					323	36.7381	5.42725
2522004605	Tph_c22630 metI D-methionine transport system permease protein [Thermacetogenium phaeum DSM 12270 : CP003732]	16.96	1	2	2	39	0					224	24.1943	9.0415
2522004122	Tph_c17770 mtnX Haloacid Dehalogenase superfamily, subfamily IB, phosphoserine phosphatase-like/2,3-diketo-5-methylthio-1-phosphopentane phosphatase [Thermacetogenium phaeum DSM 12270 : CP003732]	16.9	1	3	3	8	0					213	24.4969	5.18604
2522004325	Tph_c19820 leuD2 3-isopropylmalate/(R)-2-methylmalate dehydratase small subunit [Thermacetogenium phaeum DSM 12270 : CP003732]	16.87	1	2	2	7	2.71476e+06		0			166	17.9073	7.29834
2522005079	Tph_c27460 wecB UDP-N-Acetylglucosamine 2-epimerase [Thermacetogenium phaeum DSM 12270 : CP003732]	16.79	1	4	4	63	0					393	43.8192	6.63916
2522002362	Tph_c00060 yloB Ca2+-transporting ATPase [Thermacetogenium phaeum DSM 12270 : CP003732]	16.74	1	11	11	55	2.40087e+06	120.063	3.66	2	5	902	97.5608	5.50342
2522003963	Tph_c16170 Glycosyl transferase family 2 [Thermacetogenium phaeum DSM 12270 : CP003732]	16.74	1	2	2	5	0					227	24.3631	9.5835
2522003939	Tph_c15930 Zn-dependent protease (includes SpoIVFB) [Thermacetogenium phaeum DSM 12270 : CP003732]	16.67	1	3	3	39	1.67943e+06	29.8606	11.57	2	3	216	23.125	9.18799
2522005111	Tph_c27780 anfA PAS domain S-box-containing protein [Thermacetogenium phaeum DSM 12270 : CP003732]	16.67	1	7	7	75	1.43267e+06	79.0453	5.8	2	6	552	61.8848	6.65381
2522003006	Tph_c06550 Septal ring factor EnvC, activator of murein hydrolases AmiA and AmiB [Thermacetogenium phaeum DSM 12270 : CP003732]	16.62	1	5	5	35	1.29249e+06		0			379	42.7761	6.48096
2522002857	Tph_c05040 cheW1 purine-binding chemotaxis protein CheW [Thermacetogenium phaeum DSM 12270 : CP003732]	16.57	1	9	9	36	0					531	58.9377	4.729
2522003770	Tph_c14240 pbpA peptidoglycan glycosyltransferase [Thermacetogenium phaeum DSM 12270 : CP003732]	16.56	1	6	6	30	0					465	50.2442	8.07471
2522003778	Tph_c14320 coaBC phosphopantothenoylcysteine decarboxylase / phosphopantothenate--cysteine ligase [Thermacetogenium phaeum DSM 12270 : CP003732]	16.42	1	6	6	39	0					402	43.7803	6.31592
2522004734	Tph_c23920 dctP C4-dicarboxylate-binding protein DctP [Thermacetogenium phaeum DSM 12270 : CP003732]	16.14	1	4	4	59	4.38042e+06		0			347	38.4626	5.19873
2522004553	Tph_c22110 glnP amino acid ABC transporter membrane protein, PAAT family [Thermacetogenium phaeum DSM 12270 : CP003732]	16.03	1	4	4	64	3.09482e+06	111.595	7.59	2	5	237	26.2061	9.45166
2522003180	Tph_c08310 moeA3 molybdopterin molybdochelatase [Thermacetogenium phaeum DSM 12270 : CP003732]	16.03	1	4	4	30	0					418	44.47	4.95752
2522002877	Tph_c05240 cbiL precorrin-2/cobalt-factor-2 C20-methyltransferase [Thermacetogenium phaeum DSM 12270 : CP003732]	15.98	1	3	3	43	1.8881e+06	248.8	15.98	3	12	244	26.3709	5.52881
2522002930	Tph_c05770 glyS glycyl-tRNA synthetase beta chain [Thermacetogenium phaeum DSM 12270 : CP003732]	15.94	1	8	8	16	0					690	78.2391	5.89697
2522003695	Tph_c13480 hypothetical protein [Thermacetogenium phaeum DSM 12270 : CP003732]	15.88	1	3	3	13	0					296	32.2324	4.61475
2522003787	Tph_c14410 pyrE orotate phosphoribosyltransferase [Thermacetogenium phaeum DSM 12270 : CP003732]	15.87	1	2	2	2	0					189	20.5138	6.53662
2522005061	Tph_c27280 fdhB 4Fe-4S binding domain-containing protein [Thermacetogenium phaeum DSM 12270 : CP003732]	15.86	1	4	4	28	1.83881e+06	234.67	5.95	2	10	353	39.0255	7.35693
2522003282	Tph_c09330 haloacid dehalogenase superfamily, subfamily IA, variant 3 with third motif having DD or ED/haloacid dehalogenase superfamily, subfamily IA, variant 1 with third motif having Dx(3-4)D or Dx(3-4)E [Thermacetogenium phaeum DSM 12270 : CP003732]	15.81	1	3	3	9	0					234	27.1896	4.98291
2522004052	Tph_c17070 dppF oligopeptide transport system ATP-binding protein [Thermacetogenium phaeum DSM 12270 : CP003732]	15.74	1	5	5	24	0					324	36.3578	7.75244
2522003529	Tph_c11810 K+/H+ antiporter YhaU, regulatory subunit KhtT [Thermacetogenium phaeum DSM 12270 : CP003732]	15.7	1	3	3	5	0					223	25.2615	9.43701
2522003195	Tph_c08460 purL phosphoribosylformylglycinamidine synthase subunit II [Thermacetogenium phaeum DSM 12270 : CP003732]	15.69	1	8	8	67	2.85605e+06		0			733	78.5669	5.2749
2522004515	Tph_c21720 yvgN Aldo/keto reductase [Thermacetogenium phaeum DSM 12270 : CP003732]	15.68	1	3	3	6	0					287	33.2601	5.56689
2522004509	Tph_c21660 nuoE5 NADH-quinone oxidoreductase subunit E [Thermacetogenium phaeum DSM 12270 : CP003732]	15.64	1	3	3	28	0					179	19.9593	8.1626
2522003294	Tph_c09450 protein of unknown function (DUF3842) [Thermacetogenium phaeum DSM 12270 : CP003732]	15.6	1	2	2	4	1.55932e+06	49.76	15.6	2	4	141	14.8251	5.97314
2522004807	Tph_c24740 pylS phenylalanyl-tRNA synthetase alpha chain [Thermacetogenium phaeum DSM 12270 : CP003732]	15.41	1	4	4	14	1.18905e+06		0			279	31.9878	7.51807
2522003749	Tph_c14030 ribBA 3,4-dihydroxy 2-butanone 4-phosphate synthase / GTP cyclohydrolase II [Thermacetogenium phaeum DSM 12270 : CP003732]	15.35	1	5	5	30	0					404	44.6316	7.00537
2522003520	Tph_c11720 guaB inosine-5'-monophosphate dehydrogenase [Thermacetogenium phaeum DSM 12270 : CP003732]	15.32	1	5	5	23	6.92196e+06	77.9935	5.59	2	5	483	52.2475	6.62451
2522004410	Tph_c20670 copA Cu+-exporting ATPase [Thermacetogenium phaeum DSM 12270 : CP003732]	15.26	1	9	9	42	2.64924e+06	218.307	6.1	4	11	852	92.0529	7.03467
2522002964	Tph_c06120 hypothetical protein [Thermacetogenium phaeum DSM 12270 : CP003732]	15.1	1	3	3	21	0					245	26.4648	5.12256
2522002627	Tph_c02730 Glycosyltransferase involved in cell wall bisynthesis [Thermacetogenium phaeum DSM 12270 : CP003732]	15.09	1	6	6	9	0		0			371	41.2644	9.31982
2522005037	Tph_c27040 nucleobase:cation symporter-1, NCS1 family [Thermacetogenium phaeum DSM 12270 : CP003732]	15.01	1	12	12	532	1.17404e+08	1840.43	13.74	9	58	473	51.5302	8.96826
2522004808	Tph_c24750 pyrrolysyl-tRNA synthetase, N-terminal region [Thermacetogenium phaeum DSM 12270 : CP003732]	14.81	1	2	2	11	34121586		0			108	12.977	10.521
2522005245	Tph_c29120 hypothetical protein [Thermacetogenium phaeum DSM 12270 : CP003732]	14.71	1	3	3	7	0					340	38.3368	5.22412
2522003792	Tph_c14460 carA carbamoyl-phosphate synthase small subunit [Thermacetogenium phaeum DSM 12270 : CP003732]	14.69	1	4	4	59	1.38668e+06	85.95	7.34	2	3	354	39.199	6.7417
2522002702	Tph_c03480 cobO1 cob(I)alamin adenosyltransferase [Thermacetogenium phaeum DSM 12270 : CP003732]	14.69	1	3	3	12	1.34738e+06		0			177	19.2693	7.56201
2522005144	Tph_c28110 uncharacterized protein [Thermacetogenium phaeum DSM 12270 : CP003732]	14.69	1	5	5	57	0					463	52.0168	5.19873
2522003128	Tph_c07780 ydaM PAS domain S-box-containing protein/diguanylate cyclase (GGDEF) domain-containing protein [Thermacetogenium phaeum DSM 12270 : CP003732]	14.65	1	7	7	18	0					553	62.9141	6.04932
2522003493	Tph_c11450 asdB aspartate semialdehyde dehydrogenase [Thermacetogenium phaeum DSM 12270 : CP003732]	14.54	1	4	4	11	2.06236e+06	56.2136	10.98	3	5	337	36.9726	5.90967
2522002617	Tph_c02630 O-Antigen ligase [Thermacetogenium phaeum DSM 12270 : CP003732]	14.37	1	8	8	54	8.24823e+06	149.333	4.83	2	7	828	89.2473	8.86572
2522003579	Tph_c12310 ruvB Holliday junction DNA helicase subunit RuvB [Thermacetogenium phaeum DSM 12270 : CP003732]	14.33	1	4	4	8	0					349	39.0808	5.79541
2522002736	Tph_c03820 disA diadenylate cyclase [Thermacetogenium phaeum DSM 12270 : CP003732]	14.32	1	4	4	21	0					412	46.0965	5.2749
2522004390	Tph_c20470 yknZ putative ABC transport system permease protein [Thermacetogenium phaeum DSM 12270 : CP003732]	14.21	1	4	4	47	1.12286e+06	58.6103	6.98	2	3	401	42.1608	7.12256
2522004443	Tph_c21000 EamA-like transporter family protein [Thermacetogenium phaeum DSM 12270 : CP003732]	14.17	1	2	2	11	0					120	13.4714	9.62744
2522003296	Tph_c09470 cbiM2 cobalt/nickel transport system permease protein [Thermacetogenium phaeum DSM 12270 : CP003732]	14.15	1	2	2	53	3.00311e+07	799.419	14.15	2	25	212	22.1907	8.20654
2522003490	Tph_c11420 dapB dihydrodipicolinate reductase [Thermacetogenium phaeum DSM 12270 : CP003732]	14.13	1	3	3	6	2.83202e+06	91.8623	10.41	2	3	269	28.8444	6.55127
2522005244	Tph_c29110 manC2 Glycosyltransferase involved in cell wall bisynthesis [Thermacetogenium phaeum DSM 12270 : CP003732]	14.13	1	4	4	10	0					453	51.3183	6.15088
2522005083	Tph_c27500 ywlF ribose-5-phosphate isomerase [Thermacetogenium phaeum DSM 12270 : CP003732]	14.11	1	2	2	5	0					163	17.708	6.18896
2522004318	Tph_c19750 diadenylate cyclase [Thermacetogenium phaeum DSM 12270 : CP003732]	14.07	1	2	2	3	0					263	28.7276	8.92432
2522003514	Tph_c11660 AAA domain (dynein-related subfamily) [Thermacetogenium phaeum DSM 12270 : CP003732]	14.06	1	3	4	28	0					313	35.5952	5.13525
2522002386	Tph_c00320 Putative zinc- or iron-chelating domain-containing protein [Thermacetogenium phaeum DSM 12270 : CP003732]	14.06	1	2	2	13	0					192	21.7395	5.33838
2522003646	Tph_c12980 glnA3 glutamine synthetase [Thermacetogenium phaeum DSM 12270 : CP003732]	14.03	1	5	5	29	398892		0			442	49.6685	5.52881
2522004989	Tph_c26560 membrane protein DedA, SNARE-associated domain [Thermacetogenium phaeum DSM 12270 : CP003732]	14	1	3	3	26	0					200	22.3578	9.45166
2522003200	Tph_c08510 purD phosphoribosylamine--glycine ligase [Thermacetogenium phaeum DSM 12270 : CP003732]	13.98	1	4	4	45	2.64304e+06	74.2519	6.64	2	3	422	44.8804	6.16357
2522004603	Tph_c22610 Wyosine [tRNA(Phe)-imidazoG37] synthetase, radical SAM superfamily [Thermacetogenium phaeum DSM 12270 : CP003732]	13.97	1	3	3	9	0					315	34.5471	5.18604
2522002721	Tph_c03670 protein of unknown function (DUF4358) [Thermacetogenium phaeum DSM 12270 : CP003732]	13.94	1	2	2	16	0					165	17.6971	5.12256
2522004131	Tph_c17860 thiH tyrosine lyase ThiH [Thermacetogenium phaeum DSM 12270 : CP003732]	13.93	1	4	4	14	0					366	41.8612	6.7417
2522003750	Tph_c14040 ribE riboflavin synthase alpha chain [Thermacetogenium phaeum DSM 12270 : CP003732]	13.89	1	3	3	20	0					216	23.3814	6.53662
2522002958	Tph_c06060 radical SAM family uncharacterized protein [Thermacetogenium phaeum DSM 12270 : CP003732]	13.57	1	7	7	12	0					619	70.3063	6.44287
2522003322	Tph_c09730 Uncharacterized conserved protein, DUF1015 family [Thermacetogenium phaeum DSM 12270 : CP003732]	13.52	1	6	6	26	2.92944e+06	65.0353	6.99	3	6	429	49.2476	6.96143
2522004500	Tph_c21570 obg GTP-binding protein [Thermacetogenium phaeum DSM 12270 : CP003732]	13.44	1	4	4	5	0					424	46.5042	6.43018
2522002553	Tph_c01990 GDSL-like Lipase/Acylhydrolase family protein [Thermacetogenium phaeum DSM 12270 : CP003732]	13.37	1	3	3	5	0					389	44.054	7.94287
2522004802	Tph_c24690 putative MFS transporter, AGZA family, xanthine/uracil permease [Thermacetogenium phaeum DSM 12270 : CP003732]	13.35	1	4	4	377	1.43222e+07	761.57	13.35	4	33	472	49.2404	6.18896
2522003615	Tph_c12670 murA UDP-N-acetylglucosamine 1-carboxyvinyltransferase [Thermacetogenium phaeum DSM 12270 : CP003732]	13.33	1	4	4	38	1.87345e+06		0			420	45.416	8.44092
2522003385	Tph_c10360 glcF glycolate oxidase iron-sulfur subunit [Thermacetogenium phaeum DSM 12270 : CP003732]	13.29	1	5	5	73	2.57713e+06	178.925	9.9	3	9	414	46.201	9.02686
2522002434	Tph_c00800 dnaC replicative DNA helicase [Thermacetogenium phaeum DSM 12270 : CP003732]	13.26	1	4	4	12	0					460	50.9788	4.91943
2522002482	Tph_c01280 phsA2 Anaerobic selenocysteine-containing dehydrogenase [Thermacetogenium phaeum DSM 12270 : CP003732]	13.25	2	7	7	17	0					732	82.4592	5.22412
2522003610	Tph_c12620 murD UDP-N-acetylmuramoylalanine--D-glutamate ligase [Thermacetogenium phaeum DSM 12270 : CP003732]	13.19	1	5	5	9	0					455	49.4281	8.11865
2522004473	Tph_c21300 tatA sec-independent protein translocase protein TatA [Thermacetogenium phaeum DSM 12270 : CP003732]	13.18	1	2	2	4	0					129	13.7972	9.30518
2522002828	Tph_c04750 ldh leucine dehydrogenase [Thermacetogenium phaeum DSM 12270 : CP003732]	13.09	1	3	3	16	0					359	39.569	5.35107
2522002764	Tph_c04100 N-acetylmuramoyl-L-alanine amidase [Thermacetogenium phaeum DSM 12270 : CP003732]	13.07	1	6	6	31	0		0			696	74.4824	5.74463
2522003606	Tph_c12580 spoVD stage V sporulation protein D (sporulation-specific penicillin-binding protein) [Thermacetogenium phaeum DSM 12270 : CP003732]	13.01	1	6	6	62	2.2288e+06	80.0068	2.49	2	6	684	75.3485	6.69775
2522002358	Tph_c00020 dnaN DNA polymerase-3 subunit beta [Thermacetogenium phaeum DSM 12270 : CP003732]	12.94	1	5	5	46	3.37197e+06	115.49	5.12	2	7	371	40.8186	4.80518
2522004094	Tph_c17490 hypothetical protein [Thermacetogenium phaeum DSM 12270 : CP003732]	12.94	1	2	2	3	0					201	23.241	7.6792
2522002895	Tph_c05420 degU two component transcriptional regulator, LuxR family [Thermacetogenium phaeum DSM 12270 : CP003732]	12.9	1	2	2	3	0					217	24.0009	6.25244
2522004207	Tph_c18620 hypothetical protein [Thermacetogenium phaeum DSM 12270 : CP003732]	12.84	1	3	3	14	2.42774e+06	39.6671	8.96	2	5	335	37.1381	5.68115
2522004835	Tph_c25020 dppC2 peptide/nickel transport system permease protein [Thermacetogenium phaeum DSM 12270 : CP003732]	12.84	1	2	2	5	1.95758e+06		0			296	32.5395	8.99756
2522002635	Tph_c02810 epsD Glycosyltransferase involved in cell wall bisynthesis [Thermacetogenium phaeum DSM 12270 : CP003732]	12.8	1	4	4	32	0					375	42.1638	8.76318
2522003304	Tph_c09550 4Fe-4S ferredoxin [Thermacetogenium phaeum DSM 12270 : CP003732]	12.8	1	2	2	3	0					250	27.4828	7.56201
2522004049	Tph_c17040 Leucyl aminopeptidase (aminopeptidase T) [Thermacetogenium phaeum DSM 12270 : CP003732]	12.68	1	2	2	5	0					347	38.3734	5.17334
2522002951	Tph_c05990 mreD rod shape-determining protein MreD [Thermacetogenium phaeum DSM 12270 : CP003732]	12.64	1	2	2	5	0					182	20.248	7.95752
2522005169	Tph_c28360 MobA-like NTP transferase domain-containing protein [Thermacetogenium phaeum DSM 12270 : CP003732]	12.6	1	3	3	14	187503		0			262	28.5256	5.18604
2522004002	Tph_c16560 pilN type IV pilus assembly protein PilN [Thermacetogenium phaeum DSM 12270 : CP003732]	12.56	1	2	2	20	0					207	23.2283	6.3667
2522004846	Tph_c25130 cobaltochelatase CobN [Thermacetogenium phaeum DSM 12270 : CP003732]	12.55	1	4	4	11	2.27124e+06	48.18	5.11	2	3	470	51.0165	6.66846
2522004987	Tph_c26540 trpE anthranilate synthase, component I [Thermacetogenium phaeum DSM 12270 : CP003732]	12.45	1	5	5	23	761390		0			498	55.3823	5.24951
2522004794	Tph_c24610 transporter, NhaC family [Thermacetogenium phaeum DSM 12270 : CP003732]	12.45	1	7	7	138	1.07349e+07		0			482	50.655	6.96143
2522004194	Tph_c18490 lgt phosphatidylglycerol:prolipoprotein diacylglycerol transferase [Thermacetogenium phaeum DSM 12270 : CP003732]	12.45	1	2	2	33	1.51343e+06		0			257	28.0405	9.94971
2522003853	Tph_c15070 yugH aminotransferase [Thermacetogenium phaeum DSM 12270 : CP003732]	12.41	1	4	4	7	0					403	44.7683	7.18115
2522004138	Tph_c17930 gsiC2 peptide/nickel transport system permease protein [Thermacetogenium phaeum DSM 12270 : CP003732]	12.38	1	2	2	5	0					323	35.0123	9.02686
2522002471	Tph_c01170 FAD binding domain-containing protein [Thermacetogenium phaeum DSM 12270 : CP003732]	12.3	1	5	5	7	1.38522e+06		0			553	59.7175	8.30908
2522002533	Tph_c01790 yvoA1 GntR family transcriptional regulator [Thermacetogenium phaeum DSM 12270 : CP003732]	12.3	1	2	2	9	0					252	28.836	8.17725
2522003503	Tph_c11550 ftsH1 vesicle-fusing ATPase [Thermacetogenium phaeum DSM 12270 : CP003732]	12.25	1	4	4	13	0					498	55.5904	6.68311
2522003279	Tph_c09300 uppP Undecaprenyl-diphosphatase [Thermacetogenium phaeum DSM 12270 : CP003732]	12.21	1	2	2	119	6.31711e+06	341.94	12.21	2	11	262	28.5838	9.72998
2522003021	Tph_c06700 conserved hypothetical protein, cofD-related [Thermacetogenium phaeum DSM 12270 : CP003732]	12.07	1	2	2	3	0					348	37.6892	9.1001
2522004859	Tph_c25260 pqqE2 radical SAM additional 4Fe4S-binding SPASM domain-containing protein [Thermacetogenium phaeum DSM 12270 : CP003732]	12.06	1	3	3	4	2.73751e+06		0			340	38.7064	7.66455
2522003417	Tph_c10690 ABC-2 type transport system permease protein [Thermacetogenium phaeum DSM 12270 : CP003732]	12.04	1	6	6	54	4.73133e+06	255.506	3.42	2	12	673	75.2839	7.18115
2522004287	Tph_c19440 Transposase [Thermacetogenium phaeum DSM 12270 : CP003732]	12.04	7	4	4	9	0					407	46.7052	8.1333
2522004065	Tph_c17200 gcvPA glycine dehydrogenase (decarboxylating) alpha subunit [Thermacetogenium phaeum DSM 12270 : CP003732]	11.85	1	4	4	12	0					439	47.9228	5.84619
2522004728	Tph_c23860 vorA1 2-oxoglutarate ferredoxin oxidoreductase subunit beta [Thermacetogenium phaeum DSM 12270 : CP003732]	11.76	1	1	2	73	4.27492e+06		0			255	28.134	8.07471
2522003017	Tph_c06660 yidA hypothetical protein [Thermacetogenium phaeum DSM 12270 : CP003732]	11.64	1	2	2	3	0					292	32.631	5.60498
2522004963	Tph_c26300 hyfE hydrogenase-4 component E [Thermacetogenium phaeum DSM 12270 : CP003732]	11.57	1	2	2	13	0					216	23.2941	8.30908
2522003018	Tph_c06670 pgi glucose-6-phosphate isomerase [Thermacetogenium phaeum DSM 12270 : CP003732]	11.42	1	5	5	13	0					464	51.7746	5.64307
2522003769	Tph_c14230 sps1 serine/threonine protein kinase [Thermacetogenium phaeum DSM 12270 : CP003732]	11.33	1	5	5	49	2.73043e+06	98.9845	7.55	3	6	609	67.4133	5.8208
2522002632	Tph_c02780 Glycosyltransferase involved in cell wall bisynthesis [Thermacetogenium phaeum DSM 12270 : CP003732]	11.32	1	4	4	21	0					380	42.3449	9.92041
2522003196	Tph_c08470 purF amidophosphoribosyltransferase [Thermacetogenium phaeum DSM 12270 : CP003732]	11.3	1	5	5	29	0					469	50.8937	5.73193
2522003851	Tph_c15050 DNA replication protein [Thermacetogenium phaeum DSM 12270 : CP003732]	11.07	1	2	2	4	0					253	29.2891	5.97314
2522003363	Tph_c10140 rnc ribonuclease-3 [Thermacetogenium phaeum DSM 12270 : CP003732]	11.06	1	3	3	13	0		0			235	26.3015	6.80029
2522004283	Tph_c19400 DNA methylase [Thermacetogenium phaeum DSM 12270 : CP003732]	11.05	1	4	4	24	0					534	61.7197	7.95752
2522004709	Tph_c23670 putative ABC transport system ATP-binding protein [Thermacetogenium phaeum DSM 12270 : CP003732]	11.02	1	2	2	2	0					236	25.9607	5.52881
2522002840	Tph_c04870 phoU phosphate uptake regulator, PhoU [Thermacetogenium phaeum DSM 12270 : CP003732]	11.01	1	2	2	2	0					218	25.1501	4.91943
2522004015	Tph_c16690 aroC chorismate synthase [Thermacetogenium phaeum DSM 12270 : CP003732]	10.97	1	4	4	21	1.32177e+06	55.3305	7.91	3	3	392	41.8427	5.8208
2522002830	Tph_c04770 Succinate dehydrogenase/fumarate reductase, flavoprotein subunit [Thermacetogenium phaeum DSM 12270 : CP003732]	10.96	1	5	5	8	0					648	72.8174	6.63916
2522002800	Tph_c04470 mttB1 trimethylamine---corrinoid protein Co-methyltransferase [Thermacetogenium phaeum DSM 12270 : CP003732]	10.89	1	5	5	11	0					496	53.883	6.22705
2522003012	Tph_c06610 N-methylhydantoinase A/oxoprolinase/acetone carboxylase, beta subunit [Thermacetogenium phaeum DSM 12270 : CP003732]	10.86	1	5	5	13	0					654	71.1082	5.40186
2522002397	Tph_c00430 selA L-seryl-tRNA(Sec) selenium transferase [Thermacetogenium phaeum DSM 12270 : CP003732]	10.83	1	3	3	5	0					480	51.3233	6.3667
2522005002	Tph_c26690 pheA prephenate dehydratase [Thermacetogenium phaeum DSM 12270 : CP003732]	10.83	1	3	3	6	0					277	30.3509	7.78174
2522004615	Tph_c22730 hypothetical protein [Thermacetogenium phaeum DSM 12270 : CP003732]	10.76	1	6	6	16	0					725	80.6721	7.26904
2522002868	Tph_c05150 pduX threonine kinase [Thermacetogenium phaeum DSM 12270 : CP003732]	10.65	1	2	2	3	0					310	32.7992	8.57275
2522004324	Tph_c19810 leuB2 3-isopropylmalate dehydrogenase [Thermacetogenium phaeum DSM 12270 : CP003732]	10.64	1	3	3	7	0					357	38.8285	5.66846
2522003918	Tph_c15720 aroA 3-phosphoshikimate 1-carboxyvinyltransferase [Thermacetogenium phaeum DSM 12270 : CP003732]	10.6	1	3	3	51	615354	65.84	6.45	2	4	434	45.761	6.55127
2522005084	Tph_c27510 protein-tyrosine phosphatase [Thermacetogenium phaeum DSM 12270 : CP003732]	10.48	1	2	2	6	0					229	25.5722	5.24951
2522003867	Tph_c15210 degV EDD domain protein, DegV family [Thermacetogenium phaeum DSM 12270 : CP003732]	10.37	1	2	2	5	0					299	33.4546	5.94775
2522004376	Tph_c20330 solute:Na+ symporter, SSS family [Thermacetogenium phaeum DSM 12270 : CP003732]	10.06	1	5	5	109	1.14538e+07	372.02	7.28	3	18	467	49.674	9.21729
2522004596	Tph_c22540 MJ0570-related uncharacterized domain-containing protein [Thermacetogenium phaeum DSM 12270 : CP003732]	10.05	1	2	2	7	0					219	24.8618	5.90967
2522003602	Tph_c12540 hypothetical protein [Thermacetogenium phaeum DSM 12270 : CP003732]	10.03	1	3	3	10	937971		0			359	39.7763	5.12256
2522002383	Tph_c00290 mnmE tRNA modification GTPase [Thermacetogenium phaeum DSM 12270 : CP003732]	10.02	1	3	3	37	0					489	54.2019	5.24951
2522002875	Tph_c05220 cbiD cobalt-precorrin 5B C1-methyltransferase [Thermacetogenium phaeum DSM 12270 : CP003732]	9.98	1	3	3	8	0		0			401	42.1074	8.76318
2522003607	Tph_c12590 murE1 UDP-N-acetylmuramoylalanyl-D-glutamate--2,6-diaminopimelate ligase [Thermacetogenium phaeum DSM 12270 : CP003732]	9.9	1	4	4	8	0					495	54.5674	7.03467
2522005090	Tph_c27570 Uncharacterized conserved protein YqhQ [Thermacetogenium phaeum DSM 12270 : CP003732]	9.83	1	2	2	6	0					295	32.4245	8.17725
2522003155	Tph_c08060 nuoG2 formate dehydrogenase major subunit [Thermacetogenium phaeum DSM 12270 : CP003732]	9.73	1	9	9	33	0					1131	120.9	5.80811
2522003278	Tph_c09290 chromosome segregation ATPase [Thermacetogenium phaeum DSM 12270 : CP003732]	9.68	1	2	2	6	0					217	24.6269	7.18115
2522005246	Tph_c29130 Glycosyltransferase involved in cell wall bisynthesis [Thermacetogenium phaeum DSM 12270 : CP003732]	9.65	1	3	3	6	0					404	45.1249	8.95361
2522003024	Tph_c06730 rpoN RNA polymerase, sigma 54 subunit, RpoN/SigL [Thermacetogenium phaeum DSM 12270 : CP003732]	9.64	1	4	4	13	0					467	53.3288	5.46533
2522004779	Tph_c24460 csx2 CRISPR-associated protein, TM1812 family [Thermacetogenium phaeum DSM 12270 : CP003732]	9.59	1	3	3	5	1.73448e+06	46.24	9.59	3	5	417	47.6858	5.94775
2522004884	Tph_c25510 phenylacetate-CoA ligase [Thermacetogenium phaeum DSM 12270 : CP003732]	9.44	1	2	2	3	0					466	53.6792	8.92432
2522002433	Tph_c00790 lon2 ATP-dependent Lon protease [Thermacetogenium phaeum DSM 12270 : CP003732]	9.43	1	4	4	7	0					647	70.7804	6.45557
2522004468	Tph_c21250 holA DNA polymerase III, delta subunit [Thermacetogenium phaeum DSM 12270 : CP003732]	9.2	1	3	3	16	0					326	36.7666	8.1626
2522003773	Tph_c14270 rsmB 16S rRNA (cytosine967-C5)-methyltransferase [Thermacetogenium phaeum DSM 12270 : CP003732]	9.09	1	3	3	4	0					462	51.8572	8.49951
2522003953	Tph_c16070 deoB phosphopentomutase [Thermacetogenium phaeum DSM 12270 : CP003732]	9.02	1	3	3	34	0					399	42.8812	6.60986
2522003274	Tph_c09250 hypothetical protein [Thermacetogenium phaeum DSM 12270 : CP003732]	8.93	1	4	4	17	0					616	69.3371	5.38916
2522004368	Tph_c20250 methylaspartate ammonia-lyase [Thermacetogenium phaeum DSM 12270 : CP003732]	8.85	1	2	2	2	0					418	45.7095	5.69385
2522004883	Tph_c25500 uncharacterized protein, PH0010 family/AmmeMemoRadiSam system protein A/AmmeMemoRadiSam system protein B [Thermacetogenium phaeum DSM 12270 : CP003732]	8.7	1	3	3	53	2.098e+06	127.92	6.09	2	6	460	50.3662	5.30029
2522004206	Tph_c18610 engD hypothetical protein [Thermacetogenium phaeum DSM 12270 : CP003732]	8.68	1	2	2	2	0					357	39.6199	5.37646
2522002845	Tph_c04920 cysE serine O-acetyltransferase [Thermacetogenium phaeum DSM 12270 : CP003732]	8.66	1	2	2	2	2.18058e+06	27.6	8.66	2	2	231	25.0726	8.89502
2522002745	Tph_c03910 hypothetical protein [Thermacetogenium phaeum DSM 12270 : CP003732]	8.51	1	2	2	3	0					188	21.5971	6.354
2522004388	Tph_c20450 hutI imidazolonepropionase [Thermacetogenium phaeum DSM 12270 : CP003732]	8.51	1	3	3	6	0					423	44.8614	5.64307
2522004735	Tph_c23930 ubiD2 2,5-furandicarboxylate decarboxylase 1 [Thermacetogenium phaeum DSM 12270 : CP003732]	8.5	1	3	3	6	0					447	49.6205	5.65576
2522002419	Tph_c00650 Colicin V production protein [Thermacetogenium phaeum DSM 12270 : CP003732]	8.44	1	2	2	10	0					237	24.6887	9.01221
2522005142	Tph_c28090 hypothetical protein [Thermacetogenium phaeum DSM 12270 : CP003732]	8.41	1	2	2	3	0					214	24.0472	4.75439
2522004223	Tph_c18780 hgdC3 CoA-substrate-specific enzyme activase, putative [Thermacetogenium phaeum DSM 12270 : CP003732]	8.41	1	2	2	7	0					321	34.4068	7.28369
2522003243	Tph_c08940 HDIG domain-containing protein [Thermacetogenium phaeum DSM 12270 : CP003732]	8.39	1	6	6	13	0					739	80.043	5.8335
2522003059	Tph_c07090 Transcriptional regulator, contains XRE-family HTH domain [Thermacetogenium phaeum DSM 12270 : CP003732]	8.33	1	2	2	7	0					144	16.3189	9.45166
2522005242	Tph_c29090 manB phosphomannomutase / phosphoglucomutase [Thermacetogenium phaeum DSM 12270 : CP003732]	8.32	1	3	3	26	0					457	51.0139	6.53662
2522003613	Tph_c12650 murC UDP-N-acetylmuramate--L-alanine ligase [Thermacetogenium phaeum DSM 12270 : CP003732]	8.3	1	3	3	24	0					458	49.51	7.60596
2522003896	Tph_c15500 alkaline-phosphatase-like protein [Thermacetogenium phaeum DSM 12270 : CP003732]	8.24	1	3	3	5	0					740	81.4364	6.41748
2522003793	Tph_c14470 pyrC dihydroorotase [Thermacetogenium phaeum DSM 12270 : CP003732]	8.18	1	2	2	6	0					440	47.901	6.37939
2522003020	Tph_c06690 UPF0042 nucleotide-binding protein [Thermacetogenium phaeum DSM 12270 : CP003732]	8.16	1	2	2	24	1.14981e+06		0			294	33.1406	8.79248
2522003575	Tph_c12270 nodI2 ABC-2 type transport system ATP-binding protein [Thermacetogenium phaeum DSM 12270 : CP003732]	8.1	1	3	3	15	0					469	51.4768	8.85107
2522002582	Tph_c02280 O-antigen ligase [Thermacetogenium phaeum DSM 12270 : CP003732]	8.08	1	3	3	46	5.72756e+06		0			495	53.9635	9.96436
2522002506	Tph_c01520 xdhC xanthine dehydrogenase accessory factor [Thermacetogenium phaeum DSM 12270 : CP003732]	7.98	1	2	2	7	0					263	28.9111	6.55127
2522004482	Tph_c21390 leuS leucyl-tRNA synthetase [Thermacetogenium phaeum DSM 12270 : CP003732]	7.87	1	7	7	67	1.95273e+06	136.29	2.3	2	7	826	94.2809	6.07471
2522002544	Tph_c01900 yhaM 3'-5' exoribonuclease [Thermacetogenium phaeum DSM 12270 : CP003732]	7.84	1	2	2	11	0					319	35.8037	6.72705
2522003888	Tph_c15420 tatC Sec-independent protein translocase TatC [Thermacetogenium phaeum DSM 12270 : CP003732]	7.84	1	2	2	18	0					255	28.4708	9.0708
2522004357	Tph_c20140 Ligand-binding sensor domain-containing protein [Thermacetogenium phaeum DSM 12270 : CP003732]	7.8	1	3	4	16	0					423	48.658	7.2251
2522003550	Tph_c12020 putative membrane protein [Thermacetogenium phaeum DSM 12270 : CP003732]	7.78	1	2	2	2	0		0			257	29.5473	5.38916
2522004289	Tph_c19460 PAS domain S-box-containing protein [Thermacetogenium phaeum DSM 12270 : CP003732]	7.74	1	5	5	42	0					672	75.5264	7.56201
2522004154	Tph_c18090 polA DNA polymerase I [Thermacetogenium phaeum DSM 12270 : CP003732]	7.66	1	5	5	9	0					875	97.7056	6.25244
2522005238	Tph_c29050 yhdY MscS family membrane protein [Thermacetogenium phaeum DSM 12270 : CP003732]	7.63	1	2	2	5	0					393	44.5188	6.58057
2522003960	Tph_c16140 Protein of unknown function (DUF3866) [Thermacetogenium phaeum DSM 12270 : CP003732]	7.56	1	2	2	10	0					357	38.1781	7.91357
2522002690	Tph_c03360 Superfamily I DNA and/or RNA helicase [Thermacetogenium phaeum DSM 12270 : CP003732]	7.55	1	5	5	13	0					1086	120.486	6.75635
2522002962	Tph_c06100 site-specific DNA-methyltransferase (adenine-specific) [Thermacetogenium phaeum DSM 12270 : CP003732]	7.52	1	2	2	2	0					306	34.4604	7.75244
2522004458	Tph_c21150 lepA GTP-binding protein LepA [Thermacetogenium phaeum DSM 12270 : CP003732]	7.5	1	3	3	5	596774		0			600	67.1044	5.80811
2522004790	Tph_c24570 protein of unknown function (DUF1887) [Thermacetogenium phaeum DSM 12270 : CP003732]	7.41	1	2	2	5	0					297	33.7868	6.13818
2522004208	Tph_c18630 agcS alanine or glycine:cation symporter, AGCS family [Thermacetogenium phaeum DSM 12270 : CP003732]	7.37	1	2	2	32	4.8526e+06	321.45	7.37	2	7	448	47.8125	8.19189
2522004004	Tph_c16580 hypothetical protein [Thermacetogenium phaeum DSM 12270 : CP003732]	7.3	1	3	3	47	0					452	50.0955	4.83057
2522002540	Tph_c01860 yclK Signal transduction histidine kinase [Thermacetogenium phaeum DSM 12270 : CP003732]	7.23	1	2	2	2	0		0			470	51.0285	9.56885
2522002707	Tph_c03530 gsiC1 peptide/nickel transport system permease protein [Thermacetogenium phaeum DSM 12270 : CP003732]	7.23	1	2	2	7	0					332	36.4591	8.92432
2522003820	Tph_c14740 hypothetical protein [Thermacetogenium phaeum DSM 12270 : CP003732]	7.22	1	2	2	4	0		0			374	42.9624	8.1626
2522004048	Tph_c17030 succinyl-diaminopimelate desuccinylase [Thermacetogenium phaeum DSM 12270 : CP003732]	7.22	1	2	2	3	0					443	48.3347	5.22412
2522004921	Tph_c25880 fusA2 translation elongation factor 2 (EF-2/EF-G) [Thermacetogenium phaeum DSM 12270 : CP003732]	7.19	1	4	4	4	0					695	77.0757	5.61768
2522004668	Tph_c23260 DNA modification methylase [Thermacetogenium phaeum DSM 12270 : CP003732]	7.18	1	2	2	4	0					432	49.2076	5.57959
2522003494	Tph_c11460 dapA dihydrodipicolinate synthase [Thermacetogenium phaeum DSM 12270 : CP003732]	7.14	1	2	2	3	2.06487e+06	28.2771	7.14	2	3	294	31.4759	7.54736
2522002847	Tph_c04940 thyX thymidylate synthase (FAD) [Thermacetogenium phaeum DSM 12270 : CP003732]	7.14	1	2	2	6	0					238	26.4885	7.94287
2522003617	Tph_c12690 ftsA1 cell division protein FtsA [Thermacetogenium phaeum DSM 12270 : CP003732]	7.08	1	2	2	2	0		0			424	45.0528	5.23682
2522002768	Tph_c04140 rph RNAse PH [Thermacetogenium phaeum DSM 12270 : CP003732]	7.05	1	2	2	5	0					241	26.6948	5.43994
2522004042	Tph_c16970 DNA phosphorothioation-dependent restriction protein DptH [Thermacetogenium phaeum DSM 12270 : CP003732]	7.04	1	10	10	51	0					1762	201.442	5.5542
2522002952	Tph_c06000 mrdA peptidoglycan glycosyltransferase [Thermacetogenium phaeum DSM 12270 : CP003732]	6.95	1	4	4	54	2.55279e+06	106.97	4.55	2	4	748	83.2496	5.12256
2522004430	Tph_c20870 PAS domain S-box-containing protein/diguanylate cyclase (GGDEF) domain-containing protein [Thermacetogenium phaeum DSM 12270 : CP003732]	6.91	1	5	5	8	0		0			839	95.6713	8.07471
2522003616	Tph_c12680 ftsQ cell division protein FtsQ [Thermacetogenium phaeum DSM 12270 : CP003732]	6.9	1	2	2	9	8.6538e+07		0			261	29.4769	9.39307
2522004214	Tph_c18690 Na+/H+ antiporter NhaC [Thermacetogenium phaeum DSM 12270 : CP003732]	6.87	1	3	3	7	0					611	65.8652	7.04932
2522004270	Tph_c19260 hypothetical protein [Thermacetogenium phaeum DSM 12270 : CP003732]	6.86	1	3	3	20	8.05835e+06	135.78	5.14	2	5	350	36.9167	8.79248
2522003780	Tph_c14340 gmk guanylate kinase [Thermacetogenium phaeum DSM 12270 : CP003732]	6.84	1	2	2	16	0					190	21.7194	5.5415
2522002421	Tph_c00670 selD selenophosphate synthase [Thermacetogenium phaeum DSM 12270 : CP003732]	6.8	1	2	2	5	0					309	32.291	5.41455
2522005243	Tph_c29100 Predicted glycosyl hydrolase, GH43/DUF377 family [Thermacetogenium phaeum DSM 12270 : CP003732]	6.55	1	6	6	34	920097	68.3836	1.85	2	3	1190	135.089	6.07471
2522002780	Tph_c04260 dhaT2 Alcohol dehydrogenase, class IV [Thermacetogenium phaeum DSM 12270 : CP003732]	6.54	1	1	2	5	0					382	40.5303	5.57959
2522003638	Tph_c12900 ileS Isoleucyl-tRNA synthetase [Thermacetogenium phaeum DSM 12270 : CP003732]	6.52	1	6	6	52	0					935	107.504	6.04932
2522003838	Tph_c14920 surE 5'-nucleotidase /3'-nucleotidase /exopolyphosphatase [Thermacetogenium phaeum DSM 12270 : CP003732]	6.49	1	2	2	2	0					262	28.6369	5.2749
2522003498	Tph_c11500 ftsK DNA translocase FtsK [Thermacetogenium phaeum DSM 12270 : CP003732]	6.44	1	3	3	4	945554		0			745	81.5219	8.1333
2522005127	Tph_c27940 kaiC2 circadian clock protein KaiC [Thermacetogenium phaeum DSM 12270 : CP003732]	6.28	1	3	3	5	0					462	51.7234	8.29443
2522003933	Tph_c15870 dacF2 D-alanyl-D-alanine carboxypeptidase (penicillin-binding protein 5/6) [Thermacetogenium phaeum DSM 12270 : CP003732]	6.21	1	2	2	3	0					499	55.3505	9.39307
2522003307	Tph_c09580 Predicted phosphodiesterase [Thermacetogenium phaeum DSM 12270 : CP003732]	6.1	1	2	2	3	0					246	27.7329	6.1001
2522004706	Tph_c23640 cssS two-component system, OmpR family, sensor histidine kinase CssS [Thermacetogenium phaeum DSM 12270 : CP003732]	6.1	1	2	2	6	0					459	53.4996	8.646
2522003315	Tph_c09660 hgdD2 Benzoyl-CoA reductase/2-hydroxyglutaryl-CoA dehydratase subunit, BcrC/BadD/HgdB [Thermacetogenium phaeum DSM 12270 : CP003732]	6.09	1	2	2	2	0					394	44.0941	6.1001
2522005234	Tph_c29010 dnaX DNA polymerase-3 subunit gamma/tau [Thermacetogenium phaeum DSM 12270 : CP003732]	6.07	1	3	3	6	0					626	67.3971	6.44287
2522002953	Tph_c06010 minC septum site-determining protein MinC [Thermacetogenium phaeum DSM 12270 : CP003732]	6.01	1	2	2	8	0					366	40.8404	9.65674
2522002710	Tph_c03560 peptide/nickel transport system ATP-binding protein [Thermacetogenium phaeum DSM 12270 : CP003732]	5.86	1	2	2	9	0					307	34.8553	8.85107
2522004801	Tph_c24680 hypothetical protein [Thermacetogenium phaeum DSM 12270 : CP003732]	5.82	1	2	2	3	0					447	50.6462	5.97314
2522004774	Tph_c24410 cas3# CRISPR-associated endonuclease/helicase Cas3 [Thermacetogenium phaeum DSM 12270 : CP003732]	5.56	1	3	3	3	0					755	85.6099	5.5415
2522003691	Tph_c13440 mutS1 DNA mismatch repair protein MutS2 [Thermacetogenium phaeum DSM 12270 : CP003732]	5.55	1	2	2	9	0					793	88.4899	7.31299
2522002793	Tph_c04400 Uncharacterized protein YPO0396 [Thermacetogenium phaeum DSM 12270 : CP003732]	5.37	1	7	7	22	698859	51.15	1.41	2	3	1135	133.08	7.2251
2522002398	Tph_c00440 selB selenocysteine-specific elongation factor [Thermacetogenium phaeum DSM 12270 : CP003732]	5.35	1	3	3	9	1.02396e+06		0			635	70.1004	6.87354
2522002678	Tph_c03240 cbiQ1 energy-coupling factor transport system permease protein [Thermacetogenium phaeum DSM 12270 : CP003732]	5.18	1	2	2	4	0					309	34.3214	9.49561
2522004013	Tph_c16670 aroB1 3-dehydroquinate synthase [Thermacetogenium phaeum DSM 12270 : CP003732]	5	1	2	2	3	0					360	39.0617	6.7124
2522002765	Tph_c04110 hypothetical protein [Thermacetogenium phaeum DSM 12270 : CP003732]	4.98	1	2	2	19	2.87922e+07	97.71	4.98	2	7	201	21.1153	7.95752
2522003998	Tph_c16520 microcin-processing peptidase 2. Unknown type peptidase. MEROPS family U62 [Thermacetogenium phaeum DSM 12270 : CP003732]	4.94	1	2	2	2	0		0			466	50.3382	5.8335
2522003272	Tph_c09230 dan1 N-acyl-D-amino-acid deacylase [Thermacetogenium phaeum DSM 12270 : CP003732]	4.94	1	2	2	2	0					466	50.8557	5.61768
2522003553	Tph_c12050 Adenine-specific DNA methylase, contains a Zn-ribbon domain [Thermacetogenium phaeum DSM 12270 : CP003732]	4.92	1	4	4	30	0					894	102.332	6.48096
2522002735	Tph_c03810 radA DNA repair protein RadA/Sms [Thermacetogenium phaeum DSM 12270 : CP003732]	4.9	1	2	2	4	0					510	54.8878	8.08936
2522005000	Tph_c26670 hppA2 K(+)-stimulated pyrophosphate-energized sodium pump [Thermacetogenium phaeum DSM 12270 : CP003732]	4.83	1	4	4	55	6.07083e+06	82.1935	2.73	2	3	807	87.3931	6.11279
2522003771	Tph_c14250 ftsW cell division protein FtsW, lipid II flippase [Thermacetogenium phaeum DSM 12270 : CP003732]	4.75	1	2	2	2	0					568	63.2313	9.40771
2522002802	Tph_c04490 Uncharacterized protein, UPF0261 family [Thermacetogenium phaeum DSM 12270 : CP003732]	4.7	1	2	2	8	0					447	47.5725	5.61768
2522003041	Tph_c06910 pdtaS Two-component sensor histidine kinase, contains HisKA and HATPase domains [Thermacetogenium phaeum DSM 12270 : CP003732]	4.5	1	2	2	4	0					489	54.5926	5.61768
2522003726	Tph_c13790 spoVK stage V sporulation protein K [Thermacetogenium phaeum DSM 12270 : CP003732]	4.49	1	2	2	2	0					312	35.8143	9.83252
2522004504	Tph_c21610 PAS domain S-box-containing protein [Thermacetogenium phaeum DSM 12270 : CP003732]	4.32	1	2	2	4	0					672	74.5214	8.60205
2522002914	Tph_c05610 Predicted metal-binding protein [Thermacetogenium phaeum DSM 12270 : CP003732]	4.26	1	2	2	5	1.93111e+06	46.4365	4.26	2	5	516	56.955	6.27783
2522002596	Tph_c02420 phoR1 Signal transduction histidine kinase [Thermacetogenium phaeum DSM 12270 : CP003732]	4.01	1	2	2	3	0					524	56.7659	6.78564
2522003276	Tph_c09270 AAA domain-containing protein [Thermacetogenium phaeum DSM 12270 : CP003732]	3.92	1	2	2	2	1.09122e+07	23.23	3.92	2	2	434	49.0347	5.65576
2522004708	Tph_c23660 putative ABC transport system permease protein [Thermacetogenium phaeum DSM 12270 : CP003732]	3.67	1	2	2	3	0					791	87.4223	9.17334
2522002663	Tph_c03090 cph PAS domain S-box-containing protein/diguanylate cyclase (GGDEF) domain-containing protein [Thermacetogenium phaeum DSM 12270 : CP003732]	3.59	1	2	2	2	0					612	70.456	6.87354
2522004043	Tph_c16980 hypothetical protein [Thermacetogenium phaeum DSM 12270 : CP003732]	3.35	1	2	2	2	0					538	61.28	8.68994
2522004044	Tph_c16990 Nuclease-related domain-containing protein [Thermacetogenium phaeum DSM 12270 : CP003732]	3.26	1	4	4	9	0					1502	172.658	5.80811
2522004541	Tph_c21990 ATP-dependent Lon protease [Thermacetogenium phaeum DSM 12270 : CP003732]	3.23	1	2	2	2	0					682	76.1014	5.96045
2522004542	Tph_c22000 hypothetical protein [Thermacetogenium phaeum DSM 12270 : CP003732]	3.19	1	2	2	2	0					784	87.341	5.30029
2522004544	Tph_c22020 putative P-loop containing nucleoside triphosphate hydrolase [Thermacetogenium phaeum DSM 12270 : CP003732]	3.14	1	3	3	6	0					1148	127.748	6.18896
2522002903	Tph_c05500 pilus assembly protein CpaF [Thermacetogenium phaeum DSM 12270 : CP003732]	3.06	1	2	2	2	0					457	51.184	6.91748
2522003554	Tph_c12060 hypothetical protein [Thermacetogenium phaeum DSM 12270 : CP003732]	2.64	1	2	2	8	0					909	101.15	5.61768
2522003690	Tph_c13430 putative protease [Thermacetogenium phaeum DSM 12270 : CP003732]	2.46	1	2	2	2	0					854	95.4745	8.30908
2522004595	Tph_c22530 Peptidase propeptide and YPEB domain-containing protein [Thermacetogenium phaeum DSM 12270 : CP003732]	2.33	1	2	2	7	0					729	81.0896	5.2876
